# Supplementary material for: Fluorinated chlorin chromophores for red-light-driven CO2 reduction
Source: Nat Commun. 2024 Jul 8;15:5704. doi: 10.1038/s41467-024-50084-8 (PMC11231220; doi:10.1038/s41467-024-50084-8)
Supplement: Supplementary file 3 — Source Data [file 41467_2024_50084_MOESM3_ESM.xlsx]

## Sheet: Figure 2a
			X-axis	Y-axis(TON)
				Data1	Data2	Data3	Average value(TON)	Error bar
			F0TPP	4.32165
			F0Ch	248.287	164.006	219.862	210.718	42.8778
			F4TPP	149.968
			F4Ch	543.063	554.233	575.003	557.433	16.2086
			F12TPP	540.244
			F12Ch	806.359	758.725	652.994	739.359	78.4954
			F20TPP	1739.49
			F20Ch	1764.75	1850.41	1754.93	1790.03	52.5208

## Sheet: Figure 2b
				F0TPP		F4TPP		F12TPP		F20TPP
			X-axis(Time/h)	Y-axis(CO/mol)	Y-axis(TON)	Y-axis(CO/mol)	Y-axis(TON)	Y-axis(CO/mol)	Y-axis(TON)	Y-axis(CO/mol)	Y-axis(TON)
			0	0	0	0	0	0	0	0	0
			3	0	0	1.15978e-07	23.1956	0	0	3.31042e-06	662.084
			6	0	0	3.81063e-07	76.2127	4.31392e-08	8.62785	6.26086e-06	1252.17
			9	0	0	5.14852e-07	102.97	9.43309e-08	18.8662	7.27881e-06	1455.76
			15	0	0	6.16778e-07	123.356	2.90401e-07	58.0803	7.7826e-06	1556.52
			27	1.57379e-08	3.14758	6.98216e-07	139.643	1.38305e-06	276.61	7.8638e-06	1572.76
			51	1.83899e-08	3.67797	7.73558e-07	154.712	2.45026e-06	490.051	8.51979e-06	1703.96
			75	2.16082e-08	4.32165	7.49839e-07	149.968	2.70122e-06	540.244	8.69743e-06	1739.49

## Sheet: Figure 2c
			F0Ch
		X-axis(Time/h)	Y-axis(CO/mol)					Y-axis(TON)
			Data1	Data2	Data3	Average value(CO/μmol)	Error bar	Data1	Data2	Data3	Average value(TON)	Error bar
		0	0					0
		3	1.22427e-08					2.44855
		6	1.12058e-07					22.4115
		9	2.77509e-07					55.5017
		15	6.04297e-07					120.859
		27	1.0052e-06					201.04
		51	1.24143e-06	8.20032e-07	1.09931e-06	1.05359e-06	2.14389e-07	248.287	164.006	219.862	210.718	42.8778
			F4Ch
		X-axis(Time/h)	Y-axis(CO/mol)					Y-axis(TON)
			Data1	Data2	Data3	Average value(CO/μmol)	Error bar	Data1	Data2	Data3	Average value(TON)	Error bar
		0	0					0
		3	1.68568e-06					337.137
		6	2.26524e-06					453.048
		9	2.40383e-06					480.766
		15	2.54922e-06					509.843
		27	2.66072e-06	2.71394e-06	2.6924e-06	2.68902e-06	2.67682e-08	532.145	542.788	538.481	537.804	5.35363
		51	2.71531e-06	2.77117e-06	2.87501e-06	2.78716e-06	8.1043e-08	543.063	554.233	575.003	557.433	16.2086
			F12Ch
		X-axis(Time/h)	Y-axis(CO/mol)					Y-axis(TON)
			Data1	Data2	Data3	Average value(CO/μmol)	Error bar	Data1	Data2	Data3	Average value(TON)	Error bar
		0	0	0	0	0	0	0	0	0	0	0
		3	1.62664e-07	1.92659e-07	1.90934e-07	1.82086e-07	1.68419e-08	32.5327	38.5318	38.1868	36.4171	3.36839
		6	4.10949e-07	4.82764e-07	4.98444e-07	4.64053e-07	4.66523e-08	82.1899	96.5529	99.6889	92.8105	9.33047
		9	6.66077e-07	8.01385e-07	8.7618e-07	7.81214e-07	1.06494e-07	133.215	160.277	175.236	156.243	21.2988
		15	1.46641e-06	1.97602e-06	1.90346e-06	1.78196e-06	2.75677e-07	293.281	395.204	380.693	356.392	55.1354
		27	3.66558e-06	3.76804e-06	3.19104e-06	3.54156e-06	3.07847e-07	733.117	753.609	638.209	708.312	61.5693
		51	4.0318e-06	3.79363e-06	3.26497e-06	3.6968e-06	3.92477e-07	806.359	758.725	652.994	739.359	78.4954
			F20Ch
		X-axis(Time/h)	Y-axis(CO/mol)					Y-axis(TON)
			Data1	Data2	Data3	Average value(CO/μmol)	Error bar	Data1	Data2	Data3	Average value(TON)	Error bar
		0	0	0	0	0	0	0	0	0	0	0
		1.5	1.2963e-06					259.261
		3	2.86244e-06	2.81185e-06	3.0718e-06	2.91536e-06	1.37818e-07	572.487	562.371	614.36	583.073	27.5635
		4.5	3.92824e-06					785.649
		6	5.22518e-06	5.53857e-06	5.55603e-06	5.43993e-06	1.86181e-07	1045.04	1107.71	1111.21	1087.99	37.2362
		9	6.5122e-06	6.20595e-06	6.11845e-06	6.27887e-06	2.06752e-07	1302.44	1241.19	1223.69	1255.77	41.3505
		15	7.49917e-06	6.8527e-06	8.21211e-06	7.52133e-06	6.79973e-07	1499.83	1370.54	1642.42	1504.27	135.995
		27	8.21209e-06	7.57881e-06	8.83217e-06	8.20769e-06	6.2669e-07	1642.42	1515.76	1766.43	1641.54	125.338
		51	8.82373e-06	9.25205e-06	8.77467e-06	8.95015e-06	2.62604e-07	1764.75	1850.41	1754.93	1790.03	52.5208

## Sheet: Figure 2d
		X-axis(Time/h)	Y-axis(CO/mol)
			1 μM	2 μM	5 μM	10 μM
		0	0	0	0	0
		3	1.74565e-07	4.14515e-07	1.09962e-06	1.69691e-06
		6	4.53187e-07	1.41784e-06	2.26115e-06	4.4147e-06
		9	1.42904e-06	2.40673e-06	3.46587e-06	8.05646e-06
		15	1.57006e-06	3.86581e-06	5.96757e-06	1.3961e-05
		27	2.08318e-06	6.2411e-06	1.12572e-05	2.53607e-05
		51	2.23254e-06	7.48099e-06	1.63663e-05	3.66282e-05
		72	2.14582e-06	8.86095e-06	2.02383e-05	4.80447e-05
		99	2.07143e-06	8.89028e-06	2.30776e-05	5.69954e-05
		123	2.27201e-06	1.08634e-05	2.69725e-05	6.93773e-05
		147	2.09108e-06	1.00798e-05	2.57044e-05	7.02125e-05

## Sheet: Figure 2e
			X-axis(Time/h)	Y-axis(CO/mol)
				Data1	Data2	Average value(CO/mol)	Error bar
			0	0	0	0	0
			26	0.000136019	0.000164238	0.000150128	1.99535e-05
			50	0.000187215	0.000209887	0.000198551	1.60321e-05
			74	0.000233029	0.000235212	0.000234121	1.54362e-06
			98	0.000275061	0.000304982	0.000290021	2.11569e-05
			122	0.000343017	0.00040853	0.000375774	4.63246e-05
			146	0.000429275	0.000472765	0.00045102	3.07521e-05
			170	0.000443332	0.000481836	0.000462584	2.72265e-05
			194	0.000488546	0.000495456	0.000492001	4.88604e-06
			219	0.000551229	0.000522	0.000536615	2.06678e-05
			242	0.00065972	0.000556415	0.000608067	7.30475e-05

## Sheet: Figure 2f
		X-axis(Time/h)	Y-axis(CO/mol)
			1% CO2	5% CO2
		0	0	0
		9	4.08992e-08	4.91621e-07
		27	5.86364e-07	3.14611e-06
		51	1.49032e-06	5.65344e-06

## Sheet: Figure 3
	X-axis (Potential/V)	Y-axis (Current/A)
		Under N2				Under CO2/H2O
		F0Ch	F4Ch	F12Ch	F20Ch	F0Ch	F4Ch	F12Ch	F20Ch
	-0.3	2.436e-07	2.785e-07	2.152e-07	2.941e-07	3.601e-07	3.312e-07	3.361e-07	3.528e-07
	-0.301	2.486e-07	2.845e-07	2.202e-07	2.999e-07	3.684e-07	3.382e-07	3.436e-07	3.607e-07
	-0.302	2.534e-07	2.905e-07	2.251e-07	3.055e-07	3.765e-07	3.452e-07	3.51e-07	3.685e-07
	-0.303	2.582e-07	2.963e-07	2.299e-07	3.11e-07	3.845e-07	3.52e-07	3.582e-07	3.762e-07
	-0.304	2.628e-07	3.02e-07	2.345e-07	3.164e-07	3.923e-07	3.587e-07	3.653e-07	3.837e-07
	-0.305	2.673e-07	3.075e-07	2.391e-07	3.217e-07	3.999e-07	3.652e-07	3.722e-07	3.91e-07
	-0.306	2.717e-07	3.129e-07	2.435e-07	3.269e-07	4.073e-07	3.716e-07	3.79e-07	3.981e-07
	-0.307	2.76e-07	3.182e-07	2.478e-07	3.32e-07	4.146e-07	3.778e-07	3.856e-07	4.051e-07
	-0.308	2.801e-07	3.233e-07	2.52e-07	3.369e-07	4.217e-07	3.839e-07	3.92e-07	4.119e-07
	-0.309	2.842e-07	3.283e-07	2.561e-07	3.418e-07	4.287e-07	3.899e-07	3.983e-07	4.186e-07
	-0.31	2.881e-07	3.332e-07	2.6e-07	3.465e-07	4.354e-07	3.957e-07	4.045e-07	4.251e-07
	-0.311	2.92e-07	3.38e-07	2.638e-07	3.511e-07	4.42e-07	4.014e-07	4.104e-07	4.314e-07
	-0.312	2.957e-07	3.426e-07	2.676e-07	3.556e-07	4.484e-07	4.069e-07	4.163e-07	4.375e-07
	-0.313	2.993e-07	3.471e-07	2.712e-07	3.6e-07	4.547e-07	4.123e-07	4.22e-07	4.435e-07
	-0.314	3.028e-07	3.514e-07	2.747e-07	3.643e-07	4.608e-07	4.176e-07	4.275e-07	4.494e-07
	-0.315	3.061e-07	3.557e-07	2.78e-07	3.684e-07	4.667e-07	4.227e-07	4.328e-07	4.55e-07
	-0.316	3.094e-07	3.597e-07	2.813e-07	3.725e-07	4.724e-07	4.277e-07	4.381e-07	4.605e-07
	-0.317	3.126e-07	3.637e-07	2.844e-07	3.764e-07	4.78e-07	4.325e-07	4.431e-07	4.659e-07
	-0.318	3.156e-07	3.675e-07	2.874e-07	3.802e-07	4.834e-07	4.372e-07	4.48e-07	4.71e-07
	-0.319	3.185e-07	3.712e-07	2.903e-07	3.839e-07	4.886e-07	4.417e-07	4.528e-07	4.76e-07
	-0.32	3.213e-07	3.748e-07	2.931e-07	3.875e-07	4.936e-07	4.461e-07	4.574e-07	4.809e-07
	-0.321	3.24e-07	3.782e-07	2.958e-07	3.91e-07	4.985e-07	4.504e-07	4.618e-07	4.856e-07
	-0.322	3.266e-07	3.815e-07	2.984e-07	3.944e-07	5.032e-07	4.545e-07	4.661e-07	4.901e-07
	-0.323	3.291e-07	3.847e-07	3.008e-07	3.976e-07	5.078e-07	4.585e-07	4.703e-07	4.944e-07
	-0.324	3.314e-07	3.877e-07	3.031e-07	4.008e-07	5.121e-07	4.624e-07	4.742e-07	4.986e-07
	-0.325	3.335e-07	3.902e-07	3.049e-07	4.036e-07	5.158e-07	4.656e-07	4.775e-07	5.021e-07
	-0.326	3.354e-07	3.925e-07	3.066e-07	4.063e-07	5.192e-07	4.687e-07	4.807e-07	5.054e-07
	-0.327	3.372e-07	3.947e-07	3.081e-07	4.089e-07	5.225e-07	4.716e-07	4.837e-07	5.085e-07
	-0.328	3.389e-07	3.968e-07	3.096e-07	4.114e-07	5.256e-07	4.745e-07	4.866e-07	5.115e-07
	-0.329	3.405e-07	3.987e-07	3.11e-07	4.138e-07	5.287e-07	4.772e-07	4.893e-07	5.144e-07
	-0.33	3.419e-07	4.006e-07	3.122e-07	4.161e-07	5.315e-07	4.798e-07	4.92e-07	5.171e-07
	-0.331	3.433e-07	4.024e-07	3.135e-07	4.183e-07	5.343e-07	4.823e-07	4.945e-07	5.198e-07
	-0.332	3.446e-07	4.042e-07	3.146e-07	4.204e-07	5.37e-07	4.848e-07	4.97e-07	5.223e-07
	-0.333	3.458e-07	4.058e-07	3.157e-07	4.224e-07	5.396e-07	4.872e-07	4.994e-07	5.248e-07
	-0.334	3.47e-07	4.074e-07	3.168e-07	4.243e-07	5.421e-07	4.895e-07	5.017e-07	5.272e-07
	-0.335	3.48e-07	4.09e-07	3.178e-07	4.261e-07	5.445e-07	4.917e-07	5.039e-07	5.296e-07
	-0.336	3.49e-07	4.105e-07	3.188e-07	4.279e-07	5.469e-07	4.94e-07	5.062e-07	5.319e-07
	-0.337	3.5e-07	4.12e-07	3.197e-07	4.297e-07	5.493e-07	4.962e-07	5.083e-07	5.341e-07
	-0.338	3.509e-07	4.135e-07	3.207e-07	4.314e-07	5.517e-07	4.983e-07	5.105e-07	5.363e-07
	-0.339	3.517e-07	4.15e-07	3.216e-07	4.33e-07	5.54e-07	5.005e-07	5.126e-07	5.386e-07
	-0.34	3.525e-07	4.164e-07	3.226e-07	4.346e-07	5.563e-07	5.026e-07	5.148e-07	5.408e-07
	-0.341	3.533e-07	4.179e-07	3.236e-07	4.362e-07	5.586e-07	5.048e-07	5.169e-07	5.43e-07
	-0.342	3.541e-07	4.194e-07	3.245e-07	4.377e-07	5.61e-07	5.07e-07	5.191e-07	5.453e-07
	-0.343	3.548e-07	4.209e-07	3.256e-07	4.392e-07	5.633e-07	5.091e-07	5.212e-07	5.475e-07
	-0.344	3.556e-07	4.225e-07	3.266e-07	4.408e-07	5.657e-07	5.114e-07	5.235e-07	5.498e-07
	-0.345	3.563e-07	4.241e-07	3.277e-07	4.423e-07	5.682e-07	5.136e-07	5.257e-07	5.522e-07
	-0.346	3.57e-07	4.257e-07	3.288e-07	4.438e-07	5.707e-07	5.159e-07	5.28e-07	5.546e-07
	-0.347	3.577e-07	4.274e-07	3.3e-07	4.453e-07	5.733e-07	5.183e-07	5.304e-07	5.571e-07
	-0.348	3.585e-07	4.291e-07	3.312e-07	4.468e-07	5.759e-07	5.207e-07	5.328e-07	5.596e-07
	-0.349	3.592e-07	4.309e-07	3.325e-07	4.483e-07	5.786e-07	5.231e-07	5.353e-07	5.622e-07
	-0.35	3.6e-07	4.326e-07	3.336e-07	4.498e-07	5.811e-07	5.254e-07	5.376e-07	5.646e-07
	-0.351	3.607e-07	4.342e-07	3.348e-07	4.514e-07	5.836e-07	5.277e-07	5.399e-07	5.671e-07
	-0.352	3.615e-07	4.358e-07	3.359e-07	4.529e-07	5.862e-07	5.3e-07	5.422e-07	5.695e-07
	-0.353	3.623e-07	4.375e-07	3.37e-07	4.545e-07	5.886e-07	5.323e-07	5.445e-07	5.719e-07
	-0.354	3.631e-07	4.391e-07	3.381e-07	4.56e-07	5.911e-07	5.346e-07	5.468e-07	5.743e-07
	-0.355	3.639e-07	4.407e-07	3.393e-07	4.576e-07	5.936e-07	5.369e-07	5.491e-07	5.767e-07
	-0.356	3.647e-07	4.423e-07	3.404e-07	4.592e-07	5.961e-07	5.391e-07	5.514e-07	5.791e-07
	-0.357	3.655e-07	4.439e-07	3.415e-07	4.608e-07	5.985e-07	5.414e-07	5.536e-07	5.815e-07
	-0.358	3.664e-07	4.454e-07	3.426e-07	4.623e-07	6.01e-07	5.436e-07	5.559e-07	5.839e-07
	-0.359	3.672e-07	4.47e-07	3.437e-07	4.639e-07	6.035e-07	5.459e-07	5.581e-07	5.863e-07
	-0.36	3.681e-07	4.486e-07	3.448e-07	4.656e-07	6.059e-07	5.481e-07	5.604e-07	5.886e-07
	-0.361	3.689e-07	4.502e-07	3.459e-07	4.672e-07	6.083e-07	5.504e-07	5.626e-07	5.91e-07
	-0.362	3.698e-07	4.517e-07	3.47e-07	4.688e-07	6.108e-07	5.526e-07	5.648e-07	5.934e-07
	-0.363	3.707e-07	4.533e-07	3.481e-07	4.704e-07	6.132e-07	5.548e-07	5.671e-07	5.958e-07
	-0.364	3.716e-07	4.549e-07	3.492e-07	4.72e-07	6.156e-07	5.57e-07	5.693e-07	5.981e-07
	-0.365	3.724e-07	4.564e-07	3.503e-07	4.736e-07	6.181e-07	5.593e-07	5.715e-07	6.005e-07
	-0.366	3.733e-07	4.58e-07	3.514e-07	4.752e-07	6.205e-07	5.615e-07	5.737e-07	6.029e-07
	-0.367	3.742e-07	4.595e-07	3.524e-07	4.769e-07	6.229e-07	5.637e-07	5.759e-07	6.052e-07
	-0.368	3.751e-07	4.61e-07	3.535e-07	4.785e-07	6.253e-07	5.659e-07	5.782e-07	6.076e-07
	-0.369	3.759e-07	4.626e-07	3.546e-07	4.801e-07	6.277e-07	5.681e-07	5.804e-07	6.099e-07
	-0.37	3.768e-07	4.641e-07	3.557e-07	4.817e-07	6.301e-07	5.703e-07	5.825e-07	6.123e-07
	-0.371	3.777e-07	4.656e-07	3.568e-07	4.833e-07	6.326e-07	5.725e-07	5.847e-07	6.146e-07
	-0.372	3.785e-07	4.672e-07	3.578e-07	4.849e-07	6.35e-07	5.748e-07	5.869e-07	6.17e-07
	-0.373	3.794e-07	4.687e-07	3.589e-07	4.865e-07	6.374e-07	5.77e-07	5.891e-07	6.193e-07
	-0.374	3.803e-07	4.702e-07	3.6e-07	4.881e-07	6.398e-07	5.792e-07	5.913e-07	6.217e-07
	-0.375	3.811e-07	4.717e-07	3.61e-07	4.897e-07	6.422e-07	5.814e-07	5.935e-07	6.241e-07
	-0.376	3.82e-07	4.732e-07	3.621e-07	4.913e-07	6.446e-07	5.836e-07	5.956e-07	6.264e-07
	-0.377	3.829e-07	4.748e-07	3.632e-07	4.929e-07	6.47e-07	5.858e-07	5.978e-07	6.288e-07
	-0.378	3.837e-07	4.763e-07	3.642e-07	4.944e-07	6.494e-07	5.88e-07	6e-07	6.311e-07
	-0.379	3.846e-07	4.778e-07	3.653e-07	4.96e-07	6.519e-07	5.902e-07	6.022e-07	6.335e-07
	-0.38	3.854e-07	4.793e-07	3.664e-07	4.976e-07	6.543e-07	5.924e-07	6.043e-07	6.359e-07
	-0.381	3.863e-07	4.808e-07	3.674e-07	4.992e-07	6.567e-07	5.946e-07	6.065e-07	6.382e-07
	-0.382	3.872e-07	4.823e-07	3.685e-07	5.007e-07	6.591e-07	5.968e-07	6.087e-07	6.406e-07
	-0.383	3.88e-07	4.838e-07	3.696e-07	5.023e-07	6.616e-07	5.99e-07	6.108e-07	6.43e-07
	-0.384	3.889e-07	4.853e-07	3.706e-07	5.039e-07	6.64e-07	6.012e-07	6.13e-07	6.454e-07
	-0.385	3.897e-07	4.868e-07	3.717e-07	5.054e-07	6.664e-07	6.034e-07	6.151e-07	6.478e-07
	-0.386	3.906e-07	4.883e-07	3.728e-07	5.07e-07	6.689e-07	6.056e-07	6.173e-07	6.502e-07
	-0.387	3.915e-07	4.898e-07	3.738e-07	5.086e-07	6.713e-07	6.079e-07	6.195e-07	6.526e-07
	-0.388	3.923e-07	4.913e-07	3.749e-07	5.101e-07	6.738e-07	6.101e-07	6.216e-07	6.55e-07
	-0.389	3.932e-07	4.928e-07	3.76e-07	5.117e-07	6.762e-07	6.123e-07	6.238e-07	6.574e-07
	-0.39	3.941e-07	4.943e-07	3.77e-07	5.133e-07	6.787e-07	6.145e-07	6.259e-07	6.598e-07
	-0.391	3.949e-07	4.958e-07	3.781e-07	5.148e-07	6.811e-07	6.167e-07	6.281e-07	6.622e-07
	-0.392	3.958e-07	4.973e-07	3.792e-07	5.164e-07	6.836e-07	6.19e-07	6.302e-07	6.647e-07
	-0.393	3.967e-07	4.988e-07	3.802e-07	5.179e-07	6.861e-07	6.212e-07	6.324e-07	6.671e-07
	-0.394	3.976e-07	5.003e-07	3.813e-07	5.195e-07	6.885e-07	6.234e-07	6.346e-07	6.696e-07
	-0.395	3.984e-07	5.017e-07	3.824e-07	5.211e-07	6.91e-07	6.257e-07	6.367e-07	6.72e-07
	-0.396	3.993e-07	5.032e-07	3.834e-07	5.226e-07	6.935e-07	6.279e-07	6.389e-07	6.745e-07
	-0.397	4.002e-07	5.047e-07	3.845e-07	5.242e-07	6.96e-07	6.302e-07	6.41e-07	6.77e-07
	-0.398	4.011e-07	5.062e-07	3.856e-07	5.258e-07	6.984e-07	6.324e-07	6.432e-07	6.794e-07
	-0.399	4.02e-07	5.077e-07	3.867e-07	5.273e-07	7.009e-07	6.347e-07	6.454e-07	6.819e-07
	-0.4	4.029e-07	5.092e-07	3.877e-07	5.289e-07	7.034e-07	6.369e-07	6.475e-07	6.844e-07
	-0.401	4.037e-07	5.107e-07	3.888e-07	5.304e-07	7.06e-07	6.392e-07	6.497e-07	6.869e-07
	-0.402	4.046e-07	5.122e-07	3.899e-07	5.32e-07	7.085e-07	6.415e-07	6.519e-07	6.895e-07
	-0.403	4.055e-07	5.136e-07	3.909e-07	5.336e-07	7.11e-07	6.437e-07	6.541e-07	6.92e-07
	-0.404	4.064e-07	5.151e-07	3.92e-07	5.351e-07	7.135e-07	6.46e-07	6.562e-07	6.945e-07
	-0.405	4.073e-07	5.166e-07	3.931e-07	5.367e-07	7.161e-07	6.483e-07	6.584e-07	6.971e-07
	-0.406	4.082e-07	5.181e-07	3.942e-07	5.382e-07	7.186e-07	6.506e-07	6.606e-07	6.996e-07
	-0.407	4.091e-07	5.196e-07	3.952e-07	5.398e-07	7.211e-07	6.529e-07	6.628e-07	7.022e-07
	-0.408	4.1e-07	5.211e-07	3.963e-07	5.413e-07	7.237e-07	6.552e-07	6.65e-07	7.048e-07
	-0.409	4.109e-07	5.226e-07	3.974e-07	5.429e-07	7.262e-07	6.575e-07	6.672e-07	7.073e-07
	-0.41	4.118e-07	5.24e-07	3.985e-07	5.444e-07	7.288e-07	6.598e-07	6.694e-07	7.099e-07
	-0.411	4.127e-07	5.255e-07	3.995e-07	5.46e-07	7.314e-07	6.621e-07	6.715e-07	7.125e-07
	-0.412	4.136e-07	5.27e-07	4.006e-07	5.476e-07	7.339e-07	6.645e-07	6.737e-07	7.151e-07
	-0.413	4.146e-07	5.285e-07	4.017e-07	5.491e-07	7.365e-07	6.668e-07	6.759e-07	7.178e-07
	-0.414	4.155e-07	5.299e-07	4.028e-07	5.507e-07	7.391e-07	6.692e-07	6.781e-07	7.204e-07
	-0.415	4.164e-07	5.314e-07	4.038e-07	5.522e-07	7.417e-07	6.715e-07	6.803e-07	7.23e-07
	-0.416	4.173e-07	5.329e-07	4.049e-07	5.538e-07	7.443e-07	6.739e-07	6.825e-07	7.257e-07
	-0.417	4.182e-07	5.344e-07	4.06e-07	5.553e-07	7.469e-07	6.762e-07	6.847e-07	7.283e-07
	-0.418	4.191e-07	5.358e-07	4.071e-07	5.569e-07	7.495e-07	6.786e-07	6.87e-07	7.31e-07
	-0.419	4.2e-07	5.373e-07	4.081e-07	5.584e-07	7.521e-07	6.81e-07	6.892e-07	7.337e-07
	-0.42	4.21e-07	5.388e-07	4.092e-07	5.6e-07	7.547e-07	6.834e-07	6.914e-07	7.364e-07
	-0.421	4.219e-07	5.403e-07	4.103e-07	5.615e-07	7.574e-07	6.858e-07	6.936e-07	7.39e-07
	-0.422	4.228e-07	5.417e-07	4.114e-07	5.631e-07	7.6e-07	6.882e-07	6.958e-07	7.417e-07
	-0.423	4.237e-07	5.432e-07	4.125e-07	5.646e-07	7.627e-07	6.906e-07	6.98e-07	7.445e-07
	-0.424	4.247e-07	5.447e-07	4.135e-07	5.662e-07	7.653e-07	6.93e-07	7.002e-07	7.472e-07
	-0.425	4.256e-07	5.462e-07	4.146e-07	5.677e-07	7.68e-07	6.954e-07	7.025e-07	7.499e-07
	-0.426	4.265e-07	5.476e-07	4.157e-07	5.693e-07	7.706e-07	6.978e-07	7.047e-07	7.527e-07
	-0.427	4.274e-07	5.491e-07	4.168e-07	5.709e-07	7.733e-07	7.002e-07	7.069e-07	7.554e-07
	-0.428	4.284e-07	5.506e-07	4.179e-07	5.724e-07	7.76e-07	7.027e-07	7.092e-07	7.582e-07
	-0.429	4.293e-07	5.52e-07	4.19e-07	5.74e-07	7.787e-07	7.051e-07	7.114e-07	7.61e-07
	-0.43	4.302e-07	5.535e-07	4.201e-07	5.755e-07	7.814e-07	7.076e-07	7.137e-07	7.638e-07
	-0.431	4.312e-07	5.55e-07	4.211e-07	5.771e-07	7.841e-07	7.1e-07	7.159e-07	7.666e-07
	-0.432	4.321e-07	5.565e-07	4.222e-07	5.787e-07	7.868e-07	7.125e-07	7.182e-07	7.694e-07
	-0.433	4.33e-07	5.579e-07	4.233e-07	5.802e-07	7.895e-07	7.15e-07	7.204e-07	7.722e-07
	-0.434	4.34e-07	5.594e-07	4.244e-07	5.818e-07	7.923e-07	7.175e-07	7.227e-07	7.751e-07
	-0.435	4.349e-07	5.609e-07	4.255e-07	5.834e-07	7.95e-07	7.199e-07	7.25e-07	7.779e-07
	-0.436	4.359e-07	5.624e-07	4.266e-07	5.85e-07	7.978e-07	7.224e-07	7.273e-07	7.808e-07
	-0.437	4.368e-07	5.638e-07	4.277e-07	5.865e-07	8.005e-07	7.249e-07	7.295e-07	7.837e-07
	-0.438	4.378e-07	5.653e-07	4.288e-07	5.881e-07	8.033e-07	7.274e-07	7.318e-07	7.866e-07
	-0.439	4.387e-07	5.668e-07	4.299e-07	5.897e-07	8.061e-07	7.299e-07	7.341e-07	7.895e-07
	-0.44	4.396e-07	5.683e-07	4.31e-07	5.913e-07	8.089e-07	7.324e-07	7.364e-07	7.924e-07
	-0.441	4.406e-07	5.698e-07	4.32e-07	5.928e-07	8.117e-07	7.35e-07	7.387e-07	7.953e-07
	-0.442	4.416e-07	5.713e-07	4.331e-07	5.944e-07	8.145e-07	7.375e-07	7.41e-07	7.983e-07
	-0.443	4.425e-07	5.728e-07	4.342e-07	5.96e-07	8.173e-07	7.4e-07	7.433e-07	8.013e-07
	-0.444	4.435e-07	5.743e-07	4.353e-07	5.976e-07	8.202e-07	7.426e-07	7.456e-07	8.043e-07
	-0.445	4.444e-07	5.757e-07	4.364e-07	5.992e-07	8.23e-07	7.451e-07	7.479e-07	8.073e-07
	-0.446	4.454e-07	5.772e-07	4.375e-07	6.008e-07	8.259e-07	7.477e-07	7.503e-07	8.103e-07
	-0.447	4.463e-07	5.787e-07	4.386e-07	6.024e-07	8.287e-07	7.502e-07	7.526e-07	8.133e-07
	-0.448	4.473e-07	5.802e-07	4.397e-07	6.04e-07	8.316e-07	7.528e-07	7.55e-07	8.164e-07
	-0.449	4.483e-07	5.817e-07	4.408e-07	6.056e-07	8.345e-07	7.554e-07	7.573e-07	8.195e-07
	-0.45	4.492e-07	5.832e-07	4.419e-07	6.072e-07	8.374e-07	7.58e-07	7.596e-07	8.226e-07
	-0.451	4.502e-07	5.847e-07	4.43e-07	6.089e-07	8.403e-07	7.606e-07	7.62e-07	8.257e-07
	-0.452	4.512e-07	5.862e-07	4.44e-07	6.105e-07	8.432e-07	7.632e-07	7.644e-07	8.288e-07
	-0.453	4.522e-07	5.877e-07	4.451e-07	6.121e-07	8.462e-07	7.658e-07	7.667e-07	8.319e-07
	-0.454	4.531e-07	5.892e-07	4.462e-07	6.137e-07	8.491e-07	7.684e-07	7.691e-07	8.351e-07
	-0.455	4.541e-07	5.908e-07	4.473e-07	6.154e-07	8.521e-07	7.71e-07	7.715e-07	8.382e-07
	-0.456	4.551e-07	5.923e-07	4.484e-07	6.17e-07	8.55e-07	7.737e-07	7.739e-07	8.414e-07
	-0.457	4.561e-07	5.938e-07	4.495e-07	6.186e-07	8.58e-07	7.763e-07	7.762e-07	8.446e-07
	-0.458	4.571e-07	5.953e-07	4.506e-07	6.203e-07	8.61e-07	7.79e-07	7.786e-07	8.478e-07
	-0.459	4.581e-07	5.968e-07	4.517e-07	6.219e-07	8.639e-07	7.817e-07	7.81e-07	8.511e-07
	-0.46	4.591e-07	5.983e-07	4.528e-07	6.236e-07	8.669e-07	7.844e-07	7.835e-07	8.543e-07
	-0.461	4.6e-07	5.998e-07	4.539e-07	6.252e-07	8.699e-07	7.87e-07	7.859e-07	8.576e-07
	-0.462	4.61e-07	6.013e-07	4.55e-07	6.269e-07	8.729e-07	7.898e-07	7.883e-07	8.609e-07
	-0.463	4.62e-07	6.028e-07	4.561e-07	6.286e-07	8.759e-07	7.925e-07	7.907e-07	8.642e-07
	-0.464	4.631e-07	6.043e-07	4.572e-07	6.303e-07	8.79e-07	7.952e-07	7.932e-07	8.675e-07
	-0.465	4.641e-07	6.058e-07	4.583e-07	6.319e-07	8.82e-07	7.979e-07	7.956e-07	8.708e-07
	-0.466	4.651e-07	6.073e-07	4.594e-07	6.336e-07	8.85e-07	8.007e-07	7.981e-07	8.742e-07
	-0.467	4.661e-07	6.088e-07	4.606e-07	6.353e-07	8.881e-07	8.035e-07	8.005e-07	8.776e-07
	-0.468	4.671e-07	6.103e-07	4.617e-07	6.371e-07	8.912e-07	8.063e-07	8.03e-07	8.81e-07
	-0.469	4.681e-07	6.118e-07	4.628e-07	6.388e-07	8.942e-07	8.091e-07	8.055e-07	8.844e-07
	-0.47	4.691e-07	6.133e-07	4.639e-07	6.405e-07	8.973e-07	8.119e-07	8.079e-07	8.878e-07
	-0.471	4.702e-07	6.148e-07	4.65e-07	6.422e-07	9.004e-07	8.147e-07	8.104e-07	8.913e-07
	-0.472	4.712e-07	6.163e-07	4.661e-07	6.44e-07	9.035e-07	8.175e-07	8.129e-07	8.948e-07
	-0.473	4.722e-07	6.178e-07	4.672e-07	6.457e-07	9.066e-07	8.204e-07	8.155e-07	8.983e-07
	-0.474	4.733e-07	6.193e-07	4.683e-07	6.475e-07	9.097e-07	8.233e-07	8.18e-07	9.018e-07
	-0.475	4.743e-07	6.208e-07	4.695e-07	6.493e-07	9.129e-07	8.262e-07	8.205e-07	9.054e-07
	-0.476	4.754e-07	6.223e-07	4.706e-07	6.511e-07	9.16e-07	8.291e-07	8.231e-07	9.09e-07
	-0.477	4.764e-07	6.238e-07	4.717e-07	6.529e-07	9.192e-07	8.32e-07	8.256e-07	9.126e-07
	-0.478	4.775e-07	6.253e-07	4.728e-07	6.547e-07	9.224e-07	8.349e-07	8.282e-07	9.162e-07
	-0.479	4.785e-07	6.268e-07	4.74e-07	6.565e-07	9.256e-07	8.378e-07	8.307e-07	9.199e-07
	-0.48	4.796e-07	6.283e-07	4.751e-07	6.583e-07	9.288e-07	8.408e-07	8.333e-07	9.236e-07
	-0.481	4.806e-07	6.298e-07	4.762e-07	6.602e-07	9.32e-07	8.438e-07	8.359e-07	9.273e-07
	-0.482	4.817e-07	6.313e-07	4.773e-07	6.62e-07	9.352e-07	8.468e-07	8.385e-07	9.311e-07
	-0.483	4.828e-07	6.328e-07	4.785e-07	6.639e-07	9.385e-07	8.497e-07	8.411e-07	9.349e-07
	-0.484	4.838e-07	6.343e-07	4.796e-07	6.658e-07	9.418e-07	8.528e-07	8.437e-07	9.388e-07
	-0.485	4.849e-07	6.358e-07	4.807e-07	6.677e-07	9.451e-07	8.558e-07	8.463e-07	9.426e-07
	-0.486	4.86e-07	6.373e-07	4.819e-07	6.696e-07	9.484e-07	8.588e-07	8.49e-07	9.465e-07
	-0.487	4.871e-07	6.388e-07	4.83e-07	6.716e-07	9.517e-07	8.619e-07	8.516e-07	9.505e-07
	-0.488	4.882e-07	6.403e-07	4.841e-07	6.735e-07	9.55e-07	8.649e-07	8.543e-07	9.545e-07
	-0.489	4.893e-07	6.418e-07	4.853e-07	6.755e-07	9.584e-07	8.68e-07	8.569e-07	9.585e-07
	-0.49	4.904e-07	6.433e-07	4.864e-07	6.775e-07	9.618e-07	8.711e-07	8.596e-07	9.626e-07
	-0.491	4.915e-07	6.448e-07	4.875e-07	6.795e-07	9.652e-07	8.742e-07	8.622e-07	9.667e-07
	-0.492	4.926e-07	6.464e-07	4.887e-07	6.815e-07	9.686e-07	8.773e-07	8.649e-07	9.708e-07
	-0.493	4.937e-07	6.479e-07	4.898e-07	6.835e-07	9.72e-07	8.804e-07	8.676e-07	9.75e-07
	-0.494	4.949e-07	6.494e-07	4.91e-07	6.856e-07	9.755e-07	8.836e-07	8.703e-07	9.793e-07
	-0.495	4.96e-07	6.51e-07	4.921e-07	6.877e-07	9.789e-07	8.867e-07	8.73e-07	9.836e-07
	-0.496	4.971e-07	6.525e-07	4.933e-07	6.898e-07	9.824e-07	8.899e-07	8.757e-07	9.879e-07
	-0.497	4.983e-07	6.541e-07	4.944e-07	6.919e-07	9.859e-07	8.931e-07	8.784e-07	9.923e-07
	-0.498	4.994e-07	6.556e-07	4.956e-07	6.94e-07	9.895e-07	8.963e-07	8.811e-07	9.967e-07
	-0.499	5.006e-07	6.572e-07	4.968e-07	6.962e-07	9.93e-07	8.996e-07	8.839e-07	1.001e-06
	-0.5	5.017e-07	6.587e-07	4.979e-07	6.984e-07	9.966e-07	9.028e-07	8.866e-07	1.006e-06
	-0.501	5.029e-07	6.603e-07	4.991e-07	7.006e-07	1e-06	9.061e-07	8.893e-07	1.01e-06
	-0.502	5.041e-07	6.618e-07	5.003e-07	7.028e-07	1.004e-06	9.094e-07	8.921e-07	1.015e-06
	-0.503	5.052e-07	6.634e-07	5.014e-07	7.05e-07	1.007e-06	9.127e-07	8.949e-07	1.02e-06
	-0.504	5.064e-07	6.65e-07	5.026e-07	7.073e-07	1.011e-06	9.16e-07	8.976e-07	1.024e-06
	-0.505	5.076e-07	6.666e-07	5.038e-07	7.096e-07	1.015e-06	9.194e-07	9.004e-07	1.029e-06
	-0.506	5.088e-07	6.682e-07	5.05e-07	7.119e-07	1.018e-06	9.227e-07	9.032e-07	1.034e-06
	-0.507	5.1e-07	6.697e-07	5.062e-07	7.143e-07	1.022e-06	9.261e-07	9.06e-07	1.039e-06
	-0.508	5.112e-07	6.713e-07	5.073e-07	7.166e-07	1.026e-06	9.295e-07	9.088e-07	1.044e-06
	-0.509	5.124e-07	6.729e-07	5.085e-07	7.19e-07	1.03e-06	9.33e-07	9.116e-07	1.049e-06
	-0.51	5.136e-07	6.745e-07	5.097e-07	7.215e-07	1.033e-06	9.364e-07	9.145e-07	1.054e-06
	-0.511	5.149e-07	6.761e-07	5.109e-07	7.239e-07	1.037e-06	9.399e-07	9.173e-07	1.059e-06
	-0.512	5.161e-07	6.778e-07	5.121e-07	7.264e-07	1.041e-06	9.434e-07	9.201e-07	1.064e-06
	-0.513	5.173e-07	6.794e-07	5.133e-07	7.289e-07	1.045e-06	9.469e-07	9.23e-07	1.07e-06
	-0.514	5.186e-07	6.81e-07	5.145e-07	7.315e-07	1.049e-06	9.505e-07	9.259e-07	1.075e-06
	-0.515	5.199e-07	6.826e-07	5.157e-07	7.341e-07	1.053e-06	9.54e-07	9.288e-07	1.081e-06
	-0.516	5.211e-07	6.843e-07	5.169e-07	7.367e-07	1.057e-06	9.576e-07	9.317e-07	1.086e-06
	-0.517	5.224e-07	6.859e-07	5.181e-07	7.393e-07	1.061e-06	9.613e-07	9.346e-07	1.092e-06
	-0.518	5.237e-07	6.875e-07	5.193e-07	7.42e-07	1.065e-06	9.649e-07	9.375e-07	1.097e-06
	-0.519	5.249e-07	6.892e-07	5.206e-07	7.447e-07	1.069e-06	9.686e-07	9.404e-07	1.103e-06
	-0.52	5.262e-07	6.908e-07	5.218e-07	7.475e-07	1.073e-06	9.723e-07	9.434e-07	1.109e-06
	-0.521	5.275e-07	6.925e-07	5.23e-07	7.503e-07	1.077e-06	9.76e-07	9.464e-07	1.115e-06
	-0.522	5.288e-07	6.941e-07	5.242e-07	7.531e-07	1.081e-06	9.797e-07	9.493e-07	1.12e-06
	-0.523	5.302e-07	6.958e-07	5.254e-07	7.56e-07	1.085e-06	9.835e-07	9.523e-07	1.126e-06
	-0.524	5.315e-07	6.975e-07	5.267e-07	7.59e-07	1.089e-06	9.873e-07	9.553e-07	1.132e-06
	-0.525	5.328e-07	6.991e-07	5.279e-07	7.619e-07	1.094e-06	9.911e-07	9.584e-07	1.139e-06
	-0.526	5.341e-07	7.008e-07	5.291e-07	7.65e-07	1.098e-06	9.95e-07	9.614e-07	1.145e-06
	-0.527	5.355e-07	7.025e-07	5.303e-07	7.68e-07	1.102e-06	9.988e-07	9.644e-07	1.151e-06
	-0.528	5.368e-07	7.042e-07	5.316e-07	7.712e-07	1.106e-06	1.003e-06	9.675e-07	1.157e-06
	-0.529	5.382e-07	7.058e-07	5.328e-07	7.743e-07	1.111e-06	1.007e-06	9.706e-07	1.164e-06
	-0.53	5.396e-07	7.075e-07	5.341e-07	7.776e-07	1.115e-06	1.011e-06	9.736e-07	1.17e-06
	-0.531	5.409e-07	7.092e-07	5.353e-07	7.808e-07	1.119e-06	1.015e-06	9.767e-07	1.177e-06
	-0.532	5.423e-07	7.109e-07	5.365e-07	7.842e-07	1.124e-06	1.019e-06	9.798e-07	1.184e-06
	-0.533	5.437e-07	7.126e-07	5.378e-07	7.876e-07	1.128e-06	1.023e-06	9.83e-07	1.191e-06
	-0.534	5.451e-07	7.144e-07	5.39e-07	7.91e-07	1.133e-06	1.027e-06	9.861e-07	1.197e-06
	-0.535	5.465e-07	7.161e-07	5.403e-07	7.946e-07	1.137e-06	1.031e-06	9.893e-07	1.204e-06
	-0.536	5.479e-07	7.178e-07	5.416e-07	7.982e-07	1.142e-06	1.035e-06	9.924e-07	1.211e-06
	-0.537	5.493e-07	7.195e-07	5.428e-07	8.018e-07	1.146e-06	1.039e-06	9.956e-07	1.219e-06
	-0.538	5.508e-07	7.213e-07	5.441e-07	8.055e-07	1.151e-06	1.043e-06	9.988e-07	1.226e-06
	-0.539	5.522e-07	7.23e-07	5.454e-07	8.093e-07	1.155e-06	1.047e-06	1.002e-06	1.233e-06
	-0.54	5.537e-07	7.248e-07	5.466e-07	8.132e-07	1.16e-06	1.051e-06	1.005e-06	1.241e-06
	-0.541	5.551e-07	7.265e-07	5.479e-07	8.171e-07	1.165e-06	1.056e-06	1.009e-06	1.248e-06
	-0.542	5.566e-07	7.283e-07	5.492e-07	8.211e-07	1.169e-06	1.06e-06	1.012e-06	1.256e-06
	-0.543	5.581e-07	7.301e-07	5.505e-07	8.252e-07	1.174e-06	1.064e-06	1.015e-06	1.263e-06
	-0.544	5.596e-07	7.318e-07	5.518e-07	8.293e-07	1.179e-06	1.069e-06	1.018e-06	1.271e-06
	-0.545	5.611e-07	7.336e-07	5.531e-07	8.336e-07	1.184e-06	1.073e-06	1.022e-06	1.279e-06
	-0.546	5.626e-07	7.354e-07	5.544e-07	8.379e-07	1.188e-06	1.077e-06	1.025e-06	1.287e-06
	-0.547	5.641e-07	7.372e-07	5.557e-07	8.423e-07	1.193e-06	1.082e-06	1.028e-06	1.295e-06
	-0.548	5.656e-07	7.39e-07	5.57e-07	8.468e-07	1.198e-06	1.086e-06	1.032e-06	1.304e-06
	-0.549	5.672e-07	7.408e-07	5.583e-07	8.514e-07	1.203e-06	1.091e-06	1.035e-06	1.312e-06
	-0.55	5.687e-07	7.426e-07	5.596e-07	8.56e-07	1.208e-06	1.095e-06	1.038e-06	1.321e-06
	-0.551	5.703e-07	7.444e-07	5.609e-07	8.608e-07	1.213e-06	1.1e-06	1.042e-06	1.329e-06
	-0.552	5.718e-07	7.462e-07	5.623e-07	8.656e-07	1.218e-06	1.104e-06	1.045e-06	1.338e-06
	-0.553	5.734e-07	7.48e-07	5.636e-07	8.706e-07	1.223e-06	1.109e-06	1.049e-06	1.347e-06
	-0.554	5.75e-07	7.498e-07	5.649e-07	8.756e-07	1.228e-06	1.113e-06	1.052e-06	1.356e-06
	-0.555	5.766e-07	7.517e-07	5.663e-07	8.807e-07	1.233e-06	1.118e-06	1.056e-06	1.365e-06
	-0.556	5.782e-07	7.535e-07	5.677e-07	8.86e-07	1.239e-06	1.123e-06	1.059e-06	1.374e-06
	-0.557	5.799e-07	7.553e-07	5.69e-07	8.913e-07	1.244e-06	1.127e-06	1.063e-06	1.384e-06
	-0.558	5.815e-07	7.572e-07	5.704e-07	8.967e-07	1.249e-06	1.132e-06	1.066e-06	1.393e-06
	-0.559	5.831e-07	7.59e-07	5.718e-07	9.023e-07	1.255e-06	1.137e-06	1.07e-06	1.403e-06
	-0.56	5.848e-07	7.609e-07	5.731e-07	9.079e-07	1.26e-06	1.142e-06	1.074e-06	1.413e-06
	-0.561	5.865e-07	7.627e-07	5.745e-07	9.137e-07	1.265e-06	1.147e-06	1.077e-06	1.423e-06
	-0.562	5.881e-07	7.646e-07	5.759e-07	9.195e-07	1.271e-06	1.151e-06	1.081e-06	1.433e-06
	-0.563	5.898e-07	7.665e-07	5.773e-07	9.255e-07	1.276e-06	1.156e-06	1.085e-06	1.443e-06
	-0.564	5.915e-07	7.683e-07	5.787e-07	9.316e-07	1.282e-06	1.161e-06	1.088e-06	1.453e-06
	-0.565	5.933e-07	7.702e-07	5.802e-07	9.378e-07	1.287e-06	1.166e-06	1.092e-06	1.464e-06
	-0.566	5.95e-07	7.721e-07	5.816e-07	9.442e-07	1.293e-06	1.171e-06	1.096e-06	1.475e-06
	-0.567	5.967e-07	7.74e-07	5.83e-07	9.506e-07	1.299e-06	1.176e-06	1.1e-06	1.486e-06
	-0.568	5.985e-07	7.758e-07	5.845e-07	9.572e-07	1.304e-06	1.181e-06	1.103e-06	1.497e-06
	-0.569	6.003e-07	7.777e-07	5.859e-07	9.639e-07	1.31e-06	1.186e-06	1.107e-06	1.508e-06
	-0.57	6.021e-07	7.796e-07	5.874e-07	9.707e-07	1.316e-06	1.191e-06	1.111e-06	1.519e-06
	-0.571	6.038e-07	7.815e-07	5.888e-07	9.777e-07	1.322e-06	1.196e-06	1.115e-06	1.531e-06
	-0.572	6.057e-07	7.834e-07	5.903e-07	9.847e-07	1.328e-06	1.201e-06	1.119e-06	1.543e-06
	-0.573	6.075e-07	7.853e-07	5.918e-07	9.92e-07	1.334e-06	1.206e-06	1.123e-06	1.555e-06
	-0.574	6.093e-07	7.872e-07	5.933e-07	9.993e-07	1.34e-06	1.211e-06	1.127e-06	1.567e-06
	-0.575	6.112e-07	7.891e-07	5.948e-07	1.007e-06	1.346e-06	1.216e-06	1.131e-06	1.579e-06
	-0.576	6.13e-07	7.91e-07	5.963e-07	1.014e-06	1.352e-06	1.222e-06	1.135e-06	1.592e-06
	-0.577	6.149e-07	7.93e-07	5.978e-07	1.022e-06	1.358e-06	1.227e-06	1.139e-06	1.604e-06
	-0.578	6.168e-07	7.949e-07	5.993e-07	1.03e-06	1.364e-06	1.232e-06	1.143e-06	1.617e-06
	-0.579	6.187e-07	7.968e-07	6.008e-07	1.038e-06	1.37e-06	1.237e-06	1.147e-06	1.63e-06
	-0.58	6.206e-07	7.988e-07	6.024e-07	1.047e-06	1.376e-06	1.243e-06	1.151e-06	1.643e-06
	-0.581	6.226e-07	8.007e-07	6.039e-07	1.055e-06	1.383e-06	1.248e-06	1.155e-06	1.657e-06
	-0.582	6.245e-07	8.027e-07	6.055e-07	1.063e-06	1.389e-06	1.253e-06	1.159e-06	1.67e-06
	-0.583	6.265e-07	8.047e-07	6.07e-07	1.072e-06	1.396e-06	1.258e-06	1.163e-06	1.684e-06
	-0.584	6.285e-07	8.066e-07	6.086e-07	1.081e-06	1.402e-06	1.264e-06	1.167e-06	1.698e-06
	-0.585	6.305e-07	8.086e-07	6.102e-07	1.09e-06	1.409e-06	1.269e-06	1.172e-06	1.712e-06
	-0.586	6.325e-07	8.106e-07	6.118e-07	1.099e-06	1.415e-06	1.275e-06	1.176e-06	1.727e-06
	-0.587	6.346e-07	8.126e-07	6.134e-07	1.109e-06	1.422e-06	1.28e-06	1.18e-06	1.741e-06
	-0.588	6.366e-07	8.146e-07	6.15e-07	1.118e-06	1.428e-06	1.286e-06	1.184e-06	1.756e-06
	-0.589	6.387e-07	8.166e-07	6.166e-07	1.128e-06	1.435e-06	1.291e-06	1.189e-06	1.771e-06
	-0.59	6.408e-07	8.187e-07	6.182e-07	1.138e-06	1.442e-06	1.297e-06	1.193e-06	1.786e-06
	-0.591	6.429e-07	8.207e-07	6.199e-07	1.148e-06	1.449e-06	1.302e-06	1.197e-06	1.801e-06
	-0.592	6.45e-07	8.228e-07	6.215e-07	1.159e-06	1.456e-06	1.308e-06	1.202e-06	1.817e-06
	-0.593	6.472e-07	8.248e-07	6.232e-07	1.169e-06	1.463e-06	1.313e-06	1.206e-06	1.832e-06
	-0.594	6.494e-07	8.269e-07	6.249e-07	1.18e-06	1.47e-06	1.319e-06	1.211e-06	1.848e-06
	-0.595	6.516e-07	8.29e-07	6.265e-07	1.191e-06	1.477e-06	1.325e-06	1.215e-06	1.864e-06
	-0.596	6.538e-07	8.311e-07	6.282e-07	1.202e-06	1.484e-06	1.33e-06	1.22e-06	1.88e-06
	-0.597	6.56e-07	8.332e-07	6.299e-07	1.214e-06	1.491e-06	1.336e-06	1.224e-06	1.897e-06
	-0.598	6.583e-07	8.353e-07	6.317e-07	1.225e-06	1.498e-06	1.342e-06	1.229e-06	1.913e-06
	-0.599	6.605e-07	8.374e-07	6.334e-07	1.237e-06	1.505e-06	1.348e-06	1.233e-06	1.93e-06
	-0.6	6.628e-07	8.396e-07	6.351e-07	1.249e-06	1.513e-06	1.353e-06	1.238e-06	1.947e-06
	-0.601	6.652e-07	8.417e-07	6.369e-07	1.262e-06	1.52e-06	1.359e-06	1.243e-06	1.964e-06
	-0.602	6.675e-07	8.439e-07	6.387e-07	1.274e-06	1.527e-06	1.365e-06	1.247e-06	1.982e-06
	-0.603	6.699e-07	8.46e-07	6.405e-07	1.287e-06	1.535e-06	1.371e-06	1.252e-06	1.999e-06
	-0.604	6.723e-07	8.482e-07	6.423e-07	1.301e-06	1.543e-06	1.377e-06	1.257e-06	2.017e-06
	-0.605	6.747e-07	8.504e-07	6.441e-07	1.314e-06	1.55e-06	1.383e-06	1.262e-06	2.035e-06
	-0.606	6.771e-07	8.526e-07	6.46e-07	1.328e-06	1.558e-06	1.389e-06	1.267e-06	2.053e-06
	-0.607	6.795e-07	8.548e-07	6.478e-07	1.342e-06	1.566e-06	1.395e-06	1.272e-06	2.071e-06
	-0.608	6.82e-07	8.57e-07	6.497e-07	1.356e-06	1.573e-06	1.401e-06	1.277e-06	2.089e-06
	-0.609	6.845e-07	8.592e-07	6.516e-07	1.371e-06	1.581e-06	1.407e-06	1.282e-06	2.107e-06
	-0.61	6.87e-07	8.615e-07	6.535e-07	1.386e-06	1.589e-06	1.413e-06	1.287e-06	2.126e-06
	-0.611	6.896e-07	8.637e-07	6.555e-07	1.402e-06	1.597e-06	1.419e-06	1.292e-06	2.145e-06
	-0.612	6.922e-07	8.659e-07	6.574e-07	1.417e-06	1.605e-06	1.425e-06	1.297e-06	2.164e-06
	-0.613	6.948e-07	8.682e-07	6.594e-07	1.433e-06	1.613e-06	1.431e-06	1.302e-06	2.183e-06
	-0.614	6.974e-07	8.705e-07	6.614e-07	1.45e-06	1.621e-06	1.438e-06	1.307e-06	2.202e-06
	-0.615	7e-07	8.727e-07	6.634e-07	1.467e-06	1.629e-06	1.444e-06	1.312e-06	2.221e-06
	-0.616	7.027e-07	8.75e-07	6.655e-07	1.484e-06	1.637e-06	1.45e-06	1.317e-06	2.241e-06
	-0.617	7.054e-07	8.773e-07	6.675e-07	1.501e-06	1.646e-06	1.456e-06	1.323e-06	2.26e-06
	-0.618	7.081e-07	8.796e-07	6.696e-07	1.519e-06	1.654e-06	1.463e-06	1.328e-06	2.28e-06
	-0.619	7.108e-07	8.819e-07	6.717e-07	1.538e-06	1.662e-06	1.469e-06	1.333e-06	2.3e-06
	-0.62	7.136e-07	8.843e-07	6.738e-07	1.557e-06	1.671e-06	1.475e-06	1.339e-06	2.32e-06
	-0.621	7.164e-07	8.866e-07	6.76e-07	1.576e-06	1.679e-06	1.482e-06	1.344e-06	2.34e-06
	-0.622	7.192e-07	8.889e-07	6.781e-07	1.596e-06	1.687e-06	1.488e-06	1.35e-06	2.36e-06
	-0.623	7.22e-07	8.913e-07	6.803e-07	1.616e-06	1.696e-06	1.495e-06	1.355e-06	2.38e-06
	-0.624	7.249e-07	8.937e-07	6.826e-07	1.637e-06	1.704e-06	1.501e-06	1.361e-06	2.4e-06
	-0.625	7.278e-07	8.961e-07	6.848e-07	1.658e-06	1.713e-06	1.508e-06	1.366e-06	2.421e-06
	-0.626	7.307e-07	8.985e-07	6.871e-07	1.679e-06	1.722e-06	1.514e-06	1.372e-06	2.441e-06
	-0.627	7.336e-07	9.009e-07	6.894e-07	1.702e-06	1.73e-06	1.521e-06	1.378e-06	2.461e-06
	-0.628	7.366e-07	9.033e-07	6.917e-07	1.724e-06	1.739e-06	1.527e-06	1.383e-06	2.482e-06
	-0.629	7.396e-07	9.058e-07	6.94e-07	1.747e-06	1.748e-06	1.534e-06	1.389e-06	2.503e-06
	-0.63	7.426e-07	9.083e-07	6.964e-07	1.771e-06	1.757e-06	1.541e-06	1.395e-06	2.523e-06
	-0.631	7.457e-07	9.108e-07	6.988e-07	1.795e-06	1.765e-06	1.547e-06	1.401e-06	2.544e-06
	-0.632	7.487e-07	9.133e-07	7.013e-07	1.82e-06	1.774e-06	1.554e-06	1.407e-06	2.565e-06
	-0.633	7.518e-07	9.158e-07	7.037e-07	1.845e-06	1.783e-06	1.561e-06	1.412e-06	2.586e-06
	-0.634	7.55e-07	9.184e-07	7.062e-07	1.871e-06	1.792e-06	1.567e-06	1.418e-06	2.607e-06
	-0.635	7.581e-07	9.209e-07	7.088e-07	1.898e-06	1.801e-06	1.574e-06	1.424e-06	2.628e-06
	-0.636	7.613e-07	9.235e-07	7.113e-07	1.925e-06	1.81e-06	1.581e-06	1.43e-06	2.649e-06
	-0.637	7.645e-07	9.262e-07	7.139e-07	1.953e-06	1.819e-06	1.588e-06	1.436e-06	2.671e-06
	-0.638	7.678e-07	9.288e-07	7.166e-07	1.981e-06	1.828e-06	1.595e-06	1.443e-06	2.692e-06
	-0.639	7.71e-07	9.315e-07	7.192e-07	2.01e-06	1.837e-06	1.602e-06	1.449e-06	2.713e-06
	-0.64	7.743e-07	9.342e-07	7.219e-07	2.04e-06	1.846e-06	1.609e-06	1.455e-06	2.735e-06
	-0.641	7.777e-07	9.369e-07	7.247e-07	2.07e-06	1.855e-06	1.615e-06	1.461e-06	2.757e-06
	-0.642	7.81e-07	9.397e-07	7.275e-07	2.101e-06	1.864e-06	1.622e-06	1.467e-06	2.779e-06
	-0.643	7.844e-07	9.425e-07	7.303e-07	2.132e-06	1.874e-06	1.629e-06	1.474e-06	2.801e-06
	-0.644	7.878e-07	9.453e-07	7.331e-07	2.164e-06	1.883e-06	1.636e-06	1.48e-06	2.823e-06
	-0.645	7.913e-07	9.482e-07	7.36e-07	2.197e-06	1.892e-06	1.643e-06	1.487e-06	2.845e-06
	-0.646	7.947e-07	9.51e-07	7.39e-07	2.231e-06	1.901e-06	1.65e-06	1.493e-06	2.868e-06
	-0.647	7.982e-07	9.539e-07	7.42e-07	2.265e-06	1.91e-06	1.657e-06	1.499e-06	2.89e-06
	-0.648	8.018e-07	9.569e-07	7.45e-07	2.3e-06	1.92e-06	1.664e-06	1.506e-06	2.913e-06
	-0.649	8.053e-07	9.598e-07	7.481e-07	2.335e-06	1.929e-06	1.671e-06	1.513e-06	2.937e-06
	-0.65	8.089e-07	9.628e-07	7.512e-07	2.372e-06	1.938e-06	1.678e-06	1.519e-06	2.96e-06
	-0.651	8.125e-07	9.658e-07	7.544e-07	2.409e-06	1.948e-06	1.685e-06	1.526e-06	2.984e-06
	-0.652	8.162e-07	9.689e-07	7.576e-07	2.447e-06	1.957e-06	1.692e-06	1.533e-06	3.008e-06
	-0.653	8.199e-07	9.72e-07	7.609e-07	2.485e-06	1.966e-06	1.699e-06	1.539e-06	3.033e-06
	-0.654	8.236e-07	9.751e-07	7.642e-07	2.524e-06	1.976e-06	1.706e-06	1.546e-06	3.058e-06
	-0.655	8.273e-07	9.782e-07	7.676e-07	2.564e-06	1.985e-06	1.713e-06	1.553e-06	3.083e-06
	-0.656	8.311e-07	9.814e-07	7.71e-07	2.605e-06	1.994e-06	1.72e-06	1.56e-06	3.109e-06
	-0.657	8.349e-07	9.846e-07	7.745e-07	2.647e-06	2.004e-06	1.727e-06	1.567e-06	3.135e-06
	-0.658	8.387e-07	9.878e-07	7.78e-07	2.689e-06	2.013e-06	1.735e-06	1.573e-06	3.162e-06
	-0.659	8.425e-07	9.911e-07	7.816e-07	2.732e-06	2.022e-06	1.742e-06	1.58e-06	3.189e-06
	-0.66	8.464e-07	9.944e-07	7.853e-07	2.776e-06	2.032e-06	1.749e-06	1.587e-06	3.217e-06
	-0.661	8.503e-07	9.977e-07	7.89e-07	2.82e-06	2.041e-06	1.756e-06	1.594e-06	3.245e-06
	-0.662	8.542e-07	1.001e-06	7.928e-07	2.865e-06	2.05e-06	1.763e-06	1.601e-06	3.274e-06
	-0.663	8.581e-07	1.005e-06	7.966e-07	2.911e-06	2.06e-06	1.77e-06	1.608e-06	3.304e-06
	-0.664	8.621e-07	1.008e-06	8.005e-07	2.958e-06	2.069e-06	1.776e-06	1.616e-06	3.334e-06
	-0.665	8.661e-07	1.011e-06	8.045e-07	3.006e-06	2.078e-06	1.783e-06	1.623e-06	3.365e-06
	-0.666	8.701e-07	1.015e-06	8.085e-07	3.054e-06	2.088e-06	1.79e-06	1.63e-06	3.397e-06
	-0.667	8.741e-07	1.018e-06	8.126e-07	3.103e-06	2.097e-06	1.797e-06	1.637e-06	3.43e-06
	-0.668	8.781e-07	1.022e-06	8.168e-07	3.153e-06	2.106e-06	1.804e-06	1.644e-06	3.463e-06
	-0.669	8.822e-07	1.026e-06	8.21e-07	3.203e-06	2.115e-06	1.811e-06	1.651e-06	3.497e-06
	-0.67	8.863e-07	1.029e-06	8.253e-07	3.255e-06	2.124e-06	1.818e-06	1.658e-06	3.532e-06
	-0.671	8.904e-07	1.033e-06	8.296e-07	3.307e-06	2.134e-06	1.825e-06	1.666e-06	3.568e-06
	-0.672	8.945e-07	1.037e-06	8.34e-07	3.36e-06	2.143e-06	1.832e-06	1.673e-06	3.604e-06
	-0.673	8.986e-07	1.04e-06	8.385e-07	3.413e-06	2.152e-06	1.839e-06	1.68e-06	3.642e-06
	-0.674	9.028e-07	1.044e-06	8.43e-07	3.467e-06	2.161e-06	1.845e-06	1.687e-06	3.68e-06
	-0.675	9.07e-07	1.048e-06	8.477e-07	3.522e-06	2.17e-06	1.852e-06	1.694e-06	3.719e-06
	-0.676	9.111e-07	1.052e-06	8.523e-07	3.578e-06	2.179e-06	1.859e-06	1.702e-06	3.759e-06
	-0.677	9.153e-07	1.056e-06	8.571e-07	3.634e-06	2.188e-06	1.866e-06	1.709e-06	3.8e-06
	-0.678	9.195e-07	1.06e-06	8.619e-07	3.691e-06	2.197e-06	1.872e-06	1.716e-06	3.842e-06
	-0.679	9.238e-07	1.064e-06	8.668e-07	3.748e-06	2.205e-06	1.879e-06	1.723e-06	3.885e-06
	-0.68	9.28e-07	1.068e-06	8.717e-07	3.806e-06	2.214e-06	1.886e-06	1.73e-06	3.929e-06
	-0.681	9.322e-07	1.072e-06	8.767e-07	3.865e-06	2.223e-06	1.892e-06	1.738e-06	3.974e-06
	-0.682	9.365e-07	1.076e-06	8.818e-07	3.924e-06	2.232e-06	1.899e-06	1.745e-06	4.019e-06
	-0.683	9.407e-07	1.08e-06	8.869e-07	3.984e-06	2.24e-06	1.905e-06	1.752e-06	4.066e-06
	-0.684	9.45e-07	1.084e-06	8.921e-07	4.044e-06	2.249e-06	1.912e-06	1.759e-06	4.114e-06
	-0.685	9.492e-07	1.089e-06	8.974e-07	4.105e-06	2.257e-06	1.918e-06	1.766e-06	4.162e-06
	-0.686	9.535e-07	1.093e-06	9.027e-07	4.167e-06	2.266e-06	1.925e-06	1.773e-06	4.211e-06
	-0.687	9.578e-07	1.097e-06	9.081e-07	4.228e-06	2.274e-06	1.931e-06	1.78e-06	4.261e-06
	-0.688	9.621e-07	1.102e-06	9.136e-07	4.291e-06	2.282e-06	1.937e-06	1.787e-06	4.313e-06
	-0.689	9.663e-07	1.106e-06	9.191e-07	4.353e-06	2.291e-06	1.944e-06	1.794e-06	4.364e-06
	-0.69	9.706e-07	1.11e-06	9.247e-07	4.416e-06	2.299e-06	1.95e-06	1.801e-06	4.417e-06
	-0.691	9.749e-07	1.115e-06	9.303e-07	4.479e-06	2.307e-06	1.956e-06	1.808e-06	4.471e-06
	-0.692	9.792e-07	1.12e-06	9.361e-07	4.543e-06	2.315e-06	1.962e-06	1.815e-06	4.525e-06
	-0.693	9.835e-07	1.124e-06	9.419e-07	4.606e-06	2.323e-06	1.968e-06	1.821e-06	4.58e-06
	-0.694	9.877e-07	1.129e-06	9.477e-07	4.67e-06	2.331e-06	1.974e-06	1.828e-06	4.636e-06
	-0.695	9.92e-07	1.133e-06	9.536e-07	4.734e-06	2.339e-06	1.98e-06	1.835e-06	4.692e-06
	-0.696	9.963e-07	1.138e-06	9.596e-07	4.798e-06	2.347e-06	1.986e-06	1.842e-06	4.749e-06
	-0.697	1.001e-06	1.143e-06	9.657e-07	4.863e-06	2.354e-06	1.992e-06	1.848e-06	4.807e-06
	-0.698	1.005e-06	1.148e-06	9.718e-07	4.927e-06	2.362e-06	1.998e-06	1.855e-06	4.865e-06
	-0.699	1.009e-06	1.152e-06	9.78e-07	4.991e-06	2.369e-06	2.004e-06	1.861e-06	4.924e-06
	-0.7	1.013e-06	1.157e-06	9.842e-07	5.055e-06	2.377e-06	2.01e-06	1.868e-06	4.983e-06
	-0.701	1.017e-06	1.162e-06	9.905e-07	5.119e-06	2.384e-06	2.015e-06	1.874e-06	5.042e-06
	-0.702	1.022e-06	1.167e-06	9.969e-07	5.183e-06	2.392e-06	2.021e-06	1.881e-06	5.102e-06
	-0.703	1.026e-06	1.172e-06	1.003e-06	5.246e-06	2.399e-06	2.026e-06	1.887e-06	5.162e-06
	-0.704	1.03e-06	1.177e-06	1.01e-06	5.309e-06	2.406e-06	2.032e-06	1.893e-06	5.223e-06
	-0.705	1.034e-06	1.182e-06	1.016e-06	5.372e-06	2.413e-06	2.037e-06	1.899e-06	5.284e-06
	-0.706	1.038e-06	1.187e-06	1.023e-06	5.434e-06	2.42e-06	2.043e-06	1.906e-06	5.344e-06
	-0.707	1.042e-06	1.192e-06	1.03e-06	5.496e-06	2.426e-06	2.048e-06	1.912e-06	5.405e-06
	-0.708	1.047e-06	1.198e-06	1.036e-06	5.558e-06	2.433e-06	2.053e-06	1.918e-06	5.466e-06
	-0.709	1.051e-06	1.203e-06	1.043e-06	5.618e-06	2.44e-06	2.059e-06	1.924e-06	5.527e-06
	-0.71	1.055e-06	1.208e-06	1.05e-06	5.678e-06	2.446e-06	2.064e-06	1.93e-06	5.587e-06
	-0.711	1.059e-06	1.213e-06	1.057e-06	5.738e-06	2.453e-06	2.069e-06	1.936e-06	5.648e-06
	-0.712	1.063e-06	1.219e-06	1.064e-06	5.796e-06	2.459e-06	2.074e-06	1.942e-06	5.708e-06
	-0.713	1.067e-06	1.224e-06	1.071e-06	5.854e-06	2.465e-06	2.079e-06	1.948e-06	5.768e-06
	-0.714	1.071e-06	1.229e-06	1.078e-06	5.911e-06	2.471e-06	2.084e-06	1.953e-06	5.828e-06
	-0.715	1.075e-06	1.235e-06	1.085e-06	5.967e-06	2.477e-06	2.088e-06	1.959e-06	5.887e-06
	-0.716	1.079e-06	1.24e-06	1.092e-06	6.022e-06	2.483e-06	2.093e-06	1.965e-06	5.945e-06
	-0.717	1.083e-06	1.246e-06	1.099e-06	6.076e-06	2.489e-06	2.098e-06	1.971e-06	6.003e-06
	-0.718	1.086e-06	1.251e-06	1.106e-06	6.129e-06	2.494e-06	2.102e-06	1.976e-06	6.061e-06
	-0.719	1.09e-06	1.257e-06	1.114e-06	6.18e-06	2.5e-06	2.107e-06	1.982e-06	6.117e-06
	-0.72	1.094e-06	1.262e-06	1.121e-06	6.231e-06	2.505e-06	2.111e-06	1.988e-06	6.173e-06
	-0.721	1.098e-06	1.268e-06	1.129e-06	6.28e-06	2.51e-06	2.116e-06	1.993e-06	6.228e-06
	-0.722	1.102e-06	1.274e-06	1.136e-06	6.327e-06	2.516e-06	2.12e-06	1.999e-06	6.283e-06
	-0.723	1.105e-06	1.279e-06	1.144e-06	6.374e-06	2.521e-06	2.124e-06	2.004e-06	6.336e-06
	-0.724	1.109e-06	1.285e-06	1.151e-06	6.419e-06	2.526e-06	2.129e-06	2.01e-06	6.388e-06
	-0.725	1.113e-06	1.291e-06	1.159e-06	6.462e-06	2.531e-06	2.133e-06	2.016e-06	6.439e-06
	-0.726	1.116e-06	1.296e-06	1.167e-06	6.505e-06	2.535e-06	2.137e-06	2.021e-06	6.489e-06
	-0.727	1.12e-06	1.302e-06	1.174e-06	6.545e-06	2.54e-06	2.141e-06	2.027e-06	6.538e-06
	-0.728	1.123e-06	1.308e-06	1.182e-06	6.584e-06	2.545e-06	2.145e-06	2.033e-06	6.585e-06
	-0.729	1.127e-06	1.314e-06	1.19e-06	6.621e-06	2.549e-06	2.148e-06	2.038e-06	6.632e-06
	-0.73	1.13e-06	1.32e-06	1.198e-06	6.657e-06	2.553e-06	2.152e-06	2.044e-06	6.677e-06
	-0.731	1.134e-06	1.325e-06	1.206e-06	6.691e-06	2.558e-06	2.156e-06	2.05e-06	6.72e-06
	-0.732	1.137e-06	1.331e-06	1.214e-06	6.724e-06	2.562e-06	2.159e-06	2.056e-06	6.762e-06
	-0.733	1.14e-06	1.337e-06	1.222e-06	6.754e-06	2.566e-06	2.163e-06	2.062e-06	6.803e-06
	-0.734	1.144e-06	1.343e-06	1.23e-06	6.783e-06	2.57e-06	2.167e-06	2.068e-06	6.842e-06
	-0.735	1.147e-06	1.349e-06	1.239e-06	6.811e-06	2.574e-06	2.17e-06	2.074e-06	6.88e-06
	-0.736	1.15e-06	1.355e-06	1.247e-06	6.836e-06	2.577e-06	2.173e-06	2.081e-06	6.916e-06
	-0.737	1.153e-06	1.361e-06	1.255e-06	6.86e-06	2.581e-06	2.177e-06	2.087e-06	6.951e-06
	-0.738	1.156e-06	1.367e-06	1.264e-06	6.882e-06	2.585e-06	2.18e-06	2.093e-06	6.983e-06
	-0.739	1.16e-06	1.373e-06	1.273e-06	6.902e-06	2.588e-06	2.183e-06	2.1e-06	7.015e-06
	-0.74	1.163e-06	1.379e-06	1.281e-06	6.921e-06	2.591e-06	2.186e-06	2.107e-06	7.044e-06
	-0.741	1.166e-06	1.385e-06	1.29e-06	6.938e-06	2.595e-06	2.189e-06	2.114e-06	7.072e-06
	-0.742	1.169e-06	1.391e-06	1.299e-06	6.953e-06	2.598e-06	2.192e-06	2.121e-06	7.099e-06
	-0.743	1.171e-06	1.396e-06	1.308e-06	6.966e-06	2.601e-06	2.195e-06	2.128e-06	7.124e-06
	-0.744	1.174e-06	1.402e-06	1.317e-06	6.978e-06	2.604e-06	2.198e-06	2.136e-06	7.147e-06
	-0.745	1.177e-06	1.408e-06	1.327e-06	6.988e-06	2.607e-06	2.201e-06	2.144e-06	7.168e-06
	-0.746	1.18e-06	1.414e-06	1.336e-06	6.996e-06	2.61e-06	2.204e-06	2.152e-06	7.188e-06
	-0.747	1.183e-06	1.42e-06	1.346e-06	7.003e-06	2.612e-06	2.206e-06	2.16e-06	7.206e-06
	-0.748	1.185e-06	1.426e-06	1.355e-06	7.008e-06	2.615e-06	2.209e-06	2.169e-06	7.222e-06
	-0.749	1.188e-06	1.432e-06	1.365e-06	7.011e-06	2.618e-06	2.212e-06	2.178e-06	7.237e-06
	-0.75	1.191e-06	1.438e-06	1.375e-06	7.013e-06	2.62e-06	2.214e-06	2.187e-06	7.251e-06
	-0.751	1.193e-06	1.444e-06	1.385e-06	7.013e-06	2.623e-06	2.217e-06	2.196e-06	7.262e-06
	-0.752	1.196e-06	1.45e-06	1.396e-06	7.012e-06	2.625e-06	2.22e-06	2.206e-06	7.272e-06
	-0.753	1.198e-06	1.456e-06	1.406e-06	7.009e-06	2.628e-06	2.222e-06	2.216e-06	7.281e-06
	-0.754	1.201e-06	1.462e-06	1.417e-06	7.005e-06	2.63e-06	2.225e-06	2.227e-06	7.288e-06
	-0.755	1.203e-06	1.468e-06	1.428e-06	7e-06	2.632e-06	2.227e-06	2.238e-06	7.293e-06
	-0.756	1.205e-06	1.473e-06	1.439e-06	6.993e-06	2.634e-06	2.229e-06	2.249e-06	7.298e-06
	-0.757	1.208e-06	1.479e-06	1.45e-06	6.984e-06	2.636e-06	2.232e-06	2.261e-06	7.3e-06
	-0.758	1.21e-06	1.485e-06	1.462e-06	6.975e-06	2.638e-06	2.234e-06	2.273e-06	7.302e-06
	-0.759	1.212e-06	1.491e-06	1.474e-06	6.964e-06	2.64e-06	2.237e-06	2.286e-06	7.302e-06
	-0.76	1.215e-06	1.497e-06	1.486e-06	6.953e-06	2.642e-06	2.239e-06	2.299e-06	7.3e-06
	-0.761	1.217e-06	1.502e-06	1.498e-06	6.94e-06	2.644e-06	2.241e-06	2.312e-06	7.298e-06
	-0.762	1.219e-06	1.508e-06	1.511e-06	6.926e-06	2.646e-06	2.244e-06	2.327e-06	7.294e-06
	-0.763	1.221e-06	1.514e-06	1.524e-06	6.911e-06	2.648e-06	2.246e-06	2.341e-06	7.289e-06
	-0.764	1.223e-06	1.52e-06	1.537e-06	6.894e-06	2.649e-06	2.248e-06	2.357e-06	7.283e-06
	-0.765	1.225e-06	1.525e-06	1.55e-06	6.877e-06	2.651e-06	2.25e-06	2.372e-06	7.276e-06
	-0.766	1.227e-06	1.531e-06	1.564e-06	6.86e-06	2.653e-06	2.253e-06	2.389e-06	7.268e-06
	-0.767	1.229e-06	1.537e-06	1.578e-06	6.841e-06	2.654e-06	2.255e-06	2.406e-06	7.259e-06
	-0.768	1.231e-06	1.542e-06	1.593e-06	6.821e-06	2.656e-06	2.257e-06	2.424e-06	7.249e-06
	-0.769	1.233e-06	1.548e-06	1.608e-06	6.801e-06	2.657e-06	2.259e-06	2.442e-06	7.238e-06
	-0.77	1.235e-06	1.553e-06	1.623e-06	6.78e-06	2.659e-06	2.261e-06	2.461e-06	7.226e-06
	-0.771	1.237e-06	1.559e-06	1.638e-06	6.758e-06	2.66e-06	2.264e-06	2.481e-06	7.213e-06
	-0.772	1.239e-06	1.564e-06	1.654e-06	6.736e-06	2.662e-06	2.266e-06	2.502e-06	7.2e-06
	-0.773	1.24e-06	1.57e-06	1.671e-06	6.713e-06	2.663e-06	2.268e-06	2.523e-06	7.186e-06
	-0.774	1.242e-06	1.575e-06	1.688e-06	6.69e-06	2.664e-06	2.27e-06	2.545e-06	7.171e-06
	-0.775	1.244e-06	1.581e-06	1.705e-06	6.666e-06	2.666e-06	2.272e-06	2.568e-06	7.155e-06
	-0.776	1.246e-06	1.586e-06	1.723e-06	6.642e-06	2.667e-06	2.275e-06	2.591e-06	7.139e-06
	-0.777	1.247e-06	1.592e-06	1.741e-06	6.617e-06	2.668e-06	2.277e-06	2.616e-06	7.122e-06
	-0.778	1.249e-06	1.597e-06	1.76e-06	6.592e-06	2.67e-06	2.279e-06	2.641e-06	7.105e-06
	-0.779	1.251e-06	1.602e-06	1.779e-06	6.567e-06	2.671e-06	2.281e-06	2.667e-06	7.088e-06
	-0.78	1.252e-06	1.607e-06	1.799e-06	6.541e-06	2.672e-06	2.283e-06	2.695e-06	7.07e-06
	-0.781	1.254e-06	1.612e-06	1.819e-06	6.515e-06	2.673e-06	2.285e-06	2.723e-06	7.051e-06
	-0.782	1.256e-06	1.618e-06	1.84e-06	6.489e-06	2.674e-06	2.288e-06	2.752e-06	7.032e-06
	-0.783	1.257e-06	1.623e-06	1.861e-06	6.463e-06	2.676e-06	2.29e-06	2.781e-06	7.013e-06
	-0.784	1.259e-06	1.628e-06	1.883e-06	6.436e-06	2.677e-06	2.292e-06	2.812e-06	6.994e-06
	-0.785	1.26e-06	1.633e-06	1.906e-06	6.409e-06	2.678e-06	2.294e-06	2.844e-06	6.974e-06
	-0.786	1.262e-06	1.638e-06	1.929e-06	6.383e-06	2.679e-06	2.297e-06	2.877e-06	6.954e-06
	-0.787	1.263e-06	1.643e-06	1.953e-06	6.356e-06	2.68e-06	2.299e-06	2.911e-06	6.934e-06
	-0.788	1.265e-06	1.648e-06	1.978e-06	6.329e-06	2.681e-06	2.301e-06	2.946e-06	6.913e-06
	-0.789	1.266e-06	1.652e-06	2.003e-06	6.302e-06	2.682e-06	2.303e-06	2.983e-06	6.893e-06
	-0.79	1.268e-06	1.657e-06	2.029e-06	6.275e-06	2.683e-06	2.306e-06	3.02e-06	6.872e-06
	-0.791	1.269e-06	1.662e-06	2.056e-06	6.249e-06	2.685e-06	2.308e-06	3.058e-06	6.851e-06
	-0.792	1.271e-06	1.666e-06	2.083e-06	6.222e-06	2.686e-06	2.31e-06	3.098e-06	6.83e-06
	-0.793	1.272e-06	1.671e-06	2.112e-06	6.195e-06	2.687e-06	2.313e-06	3.138e-06	6.81e-06
	-0.794	1.274e-06	1.676e-06	2.141e-06	6.169e-06	2.688e-06	2.315e-06	3.18e-06	6.789e-06
	-0.795	1.275e-06	1.68e-06	2.17e-06	6.142e-06	2.689e-06	2.317e-06	3.223e-06	6.768e-06
	-0.796	1.276e-06	1.685e-06	2.201e-06	6.116e-06	2.69e-06	2.32e-06	3.267e-06	6.747e-06
	-0.797	1.278e-06	1.689e-06	2.233e-06	6.089e-06	2.691e-06	2.322e-06	3.313e-06	6.726e-06
	-0.798	1.279e-06	1.693e-06	2.265e-06	6.063e-06	2.692e-06	2.324e-06	3.359e-06	6.705e-06
	-0.799	1.281e-06	1.698e-06	2.298e-06	6.037e-06	2.693e-06	2.327e-06	3.407e-06	6.684e-06
	-0.8	1.282e-06	1.702e-06	2.332e-06	6.012e-06	2.694e-06	2.329e-06	3.456e-06	6.664e-06
	-0.801	1.283e-06	1.706e-06	2.367e-06	5.986e-06	2.695e-06	2.332e-06	3.506e-06	6.643e-06
	-0.802	1.285e-06	1.71e-06	2.403e-06	5.961e-06	2.697e-06	2.334e-06	3.558e-06	6.623e-06
	-0.803	1.286e-06	1.714e-06	2.44e-06	5.936e-06	2.698e-06	2.337e-06	3.61e-06	6.602e-06
	-0.804	1.287e-06	1.718e-06	2.478e-06	5.911e-06	2.699e-06	2.339e-06	3.664e-06	6.582e-06
	-0.805	1.289e-06	1.722e-06	2.516e-06	5.886e-06	2.7e-06	2.342e-06	3.719e-06	6.562e-06
	-0.806	1.29e-06	1.726e-06	2.556e-06	5.861e-06	2.701e-06	2.344e-06	3.776e-06	6.542e-06
	-0.807	1.291e-06	1.73e-06	2.597e-06	5.837e-06	2.702e-06	2.347e-06	3.833e-06	6.522e-06
	-0.808	1.293e-06	1.733e-06	2.638e-06	5.813e-06	2.703e-06	2.35e-06	3.892e-06	6.503e-06
	-0.809	1.294e-06	1.737e-06	2.681e-06	5.789e-06	2.705e-06	2.352e-06	3.952e-06	6.483e-06
	-0.81	1.295e-06	1.74e-06	2.725e-06	5.766e-06	2.706e-06	2.355e-06	4.013e-06	6.464e-06
	-0.811	1.297e-06	1.744e-06	2.769e-06	5.743e-06	2.707e-06	2.358e-06	4.075e-06	6.445e-06
	-0.812	1.298e-06	1.747e-06	2.815e-06	5.72e-06	2.708e-06	2.361e-06	4.138e-06	6.426e-06
	-0.813	1.299e-06	1.751e-06	2.862e-06	5.697e-06	2.709e-06	2.363e-06	4.203e-06	6.407e-06
	-0.814	1.3e-06	1.754e-06	2.909e-06	5.674e-06	2.711e-06	2.366e-06	4.268e-06	6.389e-06
	-0.815	1.302e-06	1.757e-06	2.958e-06	5.652e-06	2.712e-06	2.369e-06	4.335e-06	6.37e-06
	-0.816	1.303e-06	1.76e-06	3.008e-06	5.63e-06	2.713e-06	2.372e-06	4.403e-06	6.352e-06
	-0.817	1.304e-06	1.763e-06	3.058e-06	5.609e-06	2.714e-06	2.375e-06	4.472e-06	6.334e-06
	-0.818	1.306e-06	1.766e-06	3.11e-06	5.587e-06	2.716e-06	2.378e-06	4.541e-06	6.317e-06
	-0.819	1.307e-06	1.769e-06	3.163e-06	5.566e-06	2.717e-06	2.381e-06	4.612e-06	6.299e-06
	-0.82	1.308e-06	1.772e-06	3.217e-06	5.545e-06	2.718e-06	2.385e-06	4.683e-06	6.282e-06
	-0.821	1.309e-06	1.775e-06	3.271e-06	5.525e-06	2.72e-06	2.388e-06	4.756e-06	6.265e-06
	-0.822	1.311e-06	1.778e-06	3.327e-06	5.504e-06	2.721e-06	2.391e-06	4.829e-06	6.248e-06
	-0.823	1.312e-06	1.78e-06	3.384e-06	5.484e-06	2.722e-06	2.394e-06	4.903e-06	6.232e-06
	-0.824	1.313e-06	1.783e-06	3.441e-06	5.464e-06	2.724e-06	2.398e-06	4.978e-06	6.216e-06
	-0.825	1.314e-06	1.785e-06	3.5e-06	5.445e-06	2.725e-06	2.401e-06	5.053e-06	6.199e-06
	-0.826	1.316e-06	1.788e-06	3.559e-06	5.425e-06	2.727e-06	2.405e-06	5.129e-06	6.184e-06
	-0.827	1.317e-06	1.79e-06	3.62e-06	5.406e-06	2.728e-06	2.408e-06	5.206e-06	6.168e-06
	-0.828	1.318e-06	1.792e-06	3.681e-06	5.387e-06	2.729e-06	2.412e-06	5.283e-06	6.153e-06
	-0.829	1.319e-06	1.794e-06	3.743e-06	5.369e-06	2.731e-06	2.416e-06	5.361e-06	6.137e-06
	-0.83	1.32e-06	1.796e-06	3.806e-06	5.351e-06	2.732e-06	2.42e-06	5.439e-06	6.122e-06
	-0.831	1.322e-06	1.798e-06	3.869e-06	5.333e-06	2.734e-06	2.424e-06	5.517e-06	6.108e-06
	-0.832	1.323e-06	1.8e-06	3.933e-06	5.315e-06	2.735e-06	2.428e-06	5.596e-06	6.093e-06
	-0.833	1.324e-06	1.802e-06	3.998e-06	5.297e-06	2.737e-06	2.432e-06	5.675e-06	6.079e-06
	-0.834	1.325e-06	1.804e-06	4.064e-06	5.28e-06	2.738e-06	2.436e-06	5.754e-06	6.065e-06
	-0.835	1.327e-06	1.806e-06	4.13e-06	5.263e-06	2.74e-06	2.441e-06	5.833e-06	6.051e-06
	-0.836	1.328e-06	1.808e-06	4.197e-06	5.246e-06	2.741e-06	2.445e-06	5.912e-06	6.037e-06
	-0.837	1.329e-06	1.809e-06	4.264e-06	5.23e-06	2.743e-06	2.45e-06	5.992e-06	6.024e-06
	-0.838	1.33e-06	1.811e-06	4.332e-06	5.213e-06	2.745e-06	2.455e-06	6.071e-06	6.011e-06
	-0.839	1.331e-06	1.813e-06	4.4e-06	5.197e-06	2.746e-06	2.46e-06	6.149e-06	5.998e-06
	-0.84	1.333e-06	1.814e-06	4.468e-06	5.181e-06	2.748e-06	2.465e-06	6.228e-06	5.985e-06
	-0.841	1.334e-06	1.816e-06	4.537e-06	5.166e-06	2.749e-06	2.471e-06	6.306e-06	5.973e-06
	-0.842	1.335e-06	1.817e-06	4.606e-06	5.15e-06	2.751e-06	2.476e-06	6.384e-06	5.96e-06
	-0.843	1.336e-06	1.819e-06	4.675e-06	5.135e-06	2.753e-06	2.482e-06	6.461e-06	5.948e-06
	-0.844	1.338e-06	1.82e-06	4.745e-06	5.12e-06	2.754e-06	2.488e-06	6.538e-06	5.936e-06
	-0.845	1.339e-06	1.821e-06	4.814e-06	5.105e-06	2.756e-06	2.494e-06	6.614e-06	5.924e-06
	-0.846	1.34e-06	1.823e-06	4.883e-06	5.091e-06	2.758e-06	2.5e-06	6.689e-06	5.913e-06
	-0.847	1.341e-06	1.824e-06	4.953e-06	5.077e-06	2.759e-06	2.507e-06	6.763e-06	5.902e-06
	-0.848	1.343e-06	1.825e-06	5.022e-06	5.063e-06	2.761e-06	2.514e-06	6.837e-06	5.89e-06
	-0.849	1.344e-06	1.826e-06	5.09e-06	5.049e-06	2.763e-06	2.521e-06	6.91e-06	5.88e-06
	-0.85	1.345e-06	1.828e-06	5.159e-06	5.035e-06	2.764e-06	2.528e-06	6.981e-06	5.869e-06
	-0.851	1.346e-06	1.829e-06	5.227e-06	5.022e-06	2.766e-06	2.536e-06	7.052e-06	5.858e-06
	-0.852	1.348e-06	1.83e-06	5.295e-06	5.008e-06	2.768e-06	2.544e-06	7.121e-06	5.848e-06
	-0.853	1.349e-06	1.831e-06	5.362e-06	4.995e-06	2.77e-06	2.553e-06	7.189e-06	5.838e-06
	-0.854	1.35e-06	1.832e-06	5.429e-06	4.982e-06	2.772e-06	2.561e-06	7.256e-06	5.828e-06
	-0.855	1.351e-06	1.834e-06	5.495e-06	4.97e-06	2.773e-06	2.57e-06	7.321e-06	5.818e-06
	-0.856	1.353e-06	1.835e-06	5.56e-06	4.957e-06	2.775e-06	2.58e-06	7.385e-06	5.808e-06
	-0.857	1.354e-06	1.836e-06	5.625e-06	4.945e-06	2.777e-06	2.59e-06	7.448e-06	5.799e-06
	-0.858	1.355e-06	1.837e-06	5.688e-06	4.933e-06	2.779e-06	2.6e-06	7.509e-06	5.789e-06
	-0.859	1.356e-06	1.838e-06	5.751e-06	4.921e-06	2.781e-06	2.611e-06	7.568e-06	5.78e-06
	-0.86	1.358e-06	1.839e-06	5.812e-06	4.909e-06	2.783e-06	2.622e-06	7.626e-06	5.771e-06
	-0.861	1.359e-06	1.841e-06	5.873e-06	4.898e-06	2.785e-06	2.633e-06	7.682e-06	5.762e-06
	-0.862	1.36e-06	1.842e-06	5.932e-06	4.886e-06	2.787e-06	2.645e-06	7.736e-06	5.754e-06
	-0.863	1.362e-06	1.843e-06	5.99e-06	4.875e-06	2.789e-06	2.658e-06	7.788e-06	5.745e-06
	-0.864	1.363e-06	1.844e-06	6.047e-06	4.864e-06	2.791e-06	2.671e-06	7.839e-06	5.737e-06
	-0.865	1.364e-06	1.845e-06	6.103e-06	4.853e-06	2.793e-06	2.685e-06	7.888e-06	5.729e-06
	-0.866	1.366e-06	1.846e-06	6.157e-06	4.842e-06	2.795e-06	2.699e-06	7.934e-06	5.721e-06
	-0.867	1.367e-06	1.848e-06	6.209e-06	4.832e-06	2.797e-06	2.714e-06	7.979e-06	5.713e-06
	-0.868	1.368e-06	1.849e-06	6.26e-06	4.821e-06	2.799e-06	2.729e-06	8.022e-06	5.705e-06
	-0.869	1.37e-06	1.85e-06	6.31e-06	4.811e-06	2.801e-06	2.745e-06	8.063e-06	5.697e-06
	-0.87	1.371e-06	1.852e-06	6.358e-06	4.801e-06	2.803e-06	2.762e-06	8.102e-06	5.69e-06
	-0.871	1.372e-06	1.853e-06	6.404e-06	4.791e-06	2.805e-06	2.779e-06	8.14e-06	5.682e-06
	-0.872	1.374e-06	1.854e-06	6.448e-06	4.781e-06	2.807e-06	2.797e-06	8.175e-06	5.675e-06
	-0.873	1.375e-06	1.856e-06	6.491e-06	4.771e-06	2.81e-06	2.816e-06	8.208e-06	5.668e-06
	-0.874	1.377e-06	1.857e-06	6.532e-06	4.762e-06	2.812e-06	2.836e-06	8.239e-06	5.661e-06
	-0.875	1.378e-06	1.858e-06	6.571e-06	4.752e-06	2.814e-06	2.856e-06	8.268e-06	5.654e-06
	-0.876	1.379e-06	1.86e-06	6.608e-06	4.743e-06	2.816e-06	2.877e-06	8.295e-06	5.648e-06
	-0.877	1.381e-06	1.862e-06	6.644e-06	4.734e-06	2.818e-06	2.899e-06	8.321e-06	5.641e-06
	-0.878	1.382e-06	1.863e-06	6.677e-06	4.725e-06	2.821e-06	2.922e-06	8.344e-06	5.635e-06
	-0.879	1.384e-06	1.865e-06	6.709e-06	4.716e-06	2.823e-06	2.946e-06	8.365e-06	5.628e-06
	-0.88	1.385e-06	1.867e-06	6.738e-06	4.707e-06	2.826e-06	2.971e-06	8.385e-06	5.622e-06
	-0.881	1.387e-06	1.868e-06	6.766e-06	4.698e-06	2.828e-06	2.997e-06	8.402e-06	5.616e-06
	-0.882	1.388e-06	1.87e-06	6.792e-06	4.69e-06	2.83e-06	3.023e-06	8.418e-06	5.61e-06
	-0.883	1.39e-06	1.872e-06	6.816e-06	4.682e-06	2.833e-06	3.051e-06	8.432e-06	5.604e-06
	-0.884	1.391e-06	1.874e-06	6.838e-06	4.673e-06	2.835e-06	3.08e-06	8.444e-06	5.598e-06
	-0.885	1.393e-06	1.876e-06	6.858e-06	4.665e-06	2.838e-06	3.11e-06	8.454e-06	5.593e-06
	-0.886	1.394e-06	1.878e-06	6.876e-06	4.657e-06	2.84e-06	3.141e-06	8.463e-06	5.587e-06
	-0.887	1.396e-06	1.881e-06	6.892e-06	4.649e-06	2.843e-06	3.173e-06	8.47e-06	5.582e-06
	-0.888	1.397e-06	1.883e-06	6.906e-06	4.641e-06	2.845e-06	3.206e-06	8.476e-06	5.576e-06
	-0.889	1.399e-06	1.886e-06	6.919e-06	4.634e-06	2.848e-06	3.24e-06	8.479e-06	5.571e-06
	-0.89	1.4e-06	1.888e-06	6.929e-06	4.626e-06	2.851e-06	3.276e-06	8.482e-06	5.566e-06
	-0.891	1.402e-06	1.891e-06	6.938e-06	4.619e-06	2.853e-06	3.312e-06	8.483e-06	5.561e-06
	-0.892	1.403e-06	1.894e-06	6.945e-06	4.611e-06	2.856e-06	3.35e-06	8.482e-06	5.556e-06
	-0.893	1.405e-06	1.897e-06	6.95e-06	4.604e-06	2.859e-06	3.39e-06	8.48e-06	5.551e-06
	-0.894	1.406e-06	1.9e-06	6.954e-06	4.597e-06	2.862e-06	3.43e-06	8.477e-06	5.546e-06
	-0.895	1.408e-06	1.903e-06	6.956e-06	4.59e-06	2.864e-06	3.472e-06	8.472e-06	5.542e-06
	-0.896	1.41e-06	1.906e-06	6.956e-06	4.583e-06	2.867e-06	3.515e-06	8.466e-06	5.537e-06
	-0.897	1.411e-06	1.91e-06	6.955e-06	4.576e-06	2.87e-06	3.56e-06	8.46e-06	5.533e-06
	-0.898	1.413e-06	1.913e-06	6.952e-06	4.569e-06	2.873e-06	3.606e-06	8.451e-06	5.529e-06
	-0.899	1.414e-06	1.917e-06	6.947e-06	4.562e-06	2.876e-06	3.653e-06	8.442e-06	5.524e-06
	-0.9	1.416e-06	1.921e-06	6.941e-06	4.556e-06	2.879e-06	3.702e-06	8.432e-06	5.52e-06
	-0.901	1.418e-06	1.925e-06	6.934e-06	4.549e-06	2.882e-06	3.752e-06	8.421e-06	5.516e-06
	-0.902	1.419e-06	1.929e-06	6.925e-06	4.543e-06	2.885e-06	3.803e-06	8.409e-06	5.512e-06
	-0.903	1.421e-06	1.934e-06	6.915e-06	4.537e-06	2.889e-06	3.856e-06	8.396e-06	5.508e-06
	-0.904	1.423e-06	1.939e-06	6.904e-06	4.53e-06	2.892e-06	3.911e-06	8.382e-06	5.504e-06
	-0.905	1.424e-06	1.944e-06	6.892e-06	4.524e-06	2.895e-06	3.967e-06	8.368e-06	5.501e-06
	-0.906	1.426e-06	1.949e-06	6.878e-06	4.518e-06	2.898e-06	4.025e-06	8.353e-06	5.497e-06
	-0.907	1.428e-06	1.954e-06	6.864e-06	4.512e-06	2.902e-06	4.084e-06	8.337e-06	5.494e-06
	-0.908	1.429e-06	1.96e-06	6.848e-06	4.506e-06	2.905e-06	4.144e-06	8.32e-06	5.49e-06
	-0.909	1.431e-06	1.966e-06	6.831e-06	4.5e-06	2.909e-06	4.206e-06	8.303e-06	5.487e-06
	-0.91	1.433e-06	1.972e-06	6.813e-06	4.494e-06	2.912e-06	4.27e-06	8.285e-06	5.484e-06
	-0.911	1.435e-06	1.978e-06	6.795e-06	4.489e-06	2.916e-06	4.335e-06	8.267e-06	5.48e-06
	-0.912	1.436e-06	1.985e-06	6.775e-06	4.483e-06	2.92e-06	4.402e-06	8.249e-06	5.477e-06
	-0.913	1.438e-06	1.992e-06	6.755e-06	4.478e-06	2.923e-06	4.47e-06	8.23e-06	5.474e-06
	-0.914	1.44e-06	2e-06	6.734e-06	4.472e-06	2.927e-06	4.54e-06	8.21e-06	5.471e-06
	-0.915	1.442e-06	2.007e-06	6.712e-06	4.467e-06	2.931e-06	4.611e-06	8.191e-06	5.469e-06
	-0.916	1.444e-06	2.015e-06	6.69e-06	4.461e-06	2.935e-06	4.684e-06	8.171e-06	5.466e-06
	-0.917	1.445e-06	2.023e-06	6.667e-06	4.456e-06	2.939e-06	4.758e-06	8.15e-06	5.463e-06
	-0.918	1.447e-06	2.032e-06	6.643e-06	4.451e-06	2.944e-06	4.834e-06	8.13e-06	5.46e-06
	-0.919	1.449e-06	2.041e-06	6.619e-06	4.446e-06	2.948e-06	4.911e-06	8.109e-06	5.458e-06
	-0.92	1.451e-06	2.05e-06	6.595e-06	4.44e-06	2.952e-06	4.99e-06	8.088e-06	5.455e-06
	-0.921	1.453e-06	2.06e-06	6.57e-06	4.435e-06	2.957e-06	5.071e-06	8.067e-06	5.453e-06
	-0.922	1.455e-06	2.07e-06	6.544e-06	4.43e-06	2.962e-06	5.152e-06	8.046e-06	5.451e-06
	-0.923	1.457e-06	2.081e-06	6.519e-06	4.426e-06	2.966e-06	5.236e-06	8.025e-06	5.448e-06
	-0.924	1.459e-06	2.092e-06	6.493e-06	4.421e-06	2.971e-06	5.32e-06	8.003e-06	5.446e-06
	-0.925	1.461e-06	2.103e-06	6.466e-06	4.416e-06	2.976e-06	5.406e-06	7.982e-06	5.444e-06
	-0.926	1.463e-06	2.115e-06	6.44e-06	4.411e-06	2.981e-06	5.494e-06	7.96e-06	5.442e-06
	-0.927	1.465e-06	2.127e-06	6.413e-06	4.407e-06	2.987e-06	5.583e-06	7.939e-06	5.44e-06
	-0.928	1.467e-06	2.14e-06	6.386e-06	4.402e-06	2.992e-06	5.673e-06	7.918e-06	5.438e-06
	-0.929	1.469e-06	2.153e-06	6.359e-06	4.397e-06	2.998e-06	5.764e-06	7.896e-06	5.437e-06
	-0.93	1.471e-06	2.167e-06	6.332e-06	4.393e-06	3.003e-06	5.857e-06	7.875e-06	5.435e-06
	-0.931	1.473e-06	2.181e-06	6.305e-06	4.388e-06	3.009e-06	5.951e-06	7.854e-06	5.433e-06
	-0.932	1.475e-06	2.196e-06	6.277e-06	4.384e-06	3.015e-06	6.046e-06	7.832e-06	5.432e-06
	-0.933	1.477e-06	2.211e-06	6.25e-06	4.38e-06	3.022e-06	6.142e-06	7.811e-06	5.43e-06
	-0.934	1.479e-06	2.227e-06	6.223e-06	4.375e-06	3.028e-06	6.239e-06	7.79e-06	5.429e-06
	-0.935	1.481e-06	2.243e-06	6.195e-06	4.371e-06	3.035e-06	6.338e-06	7.769e-06	5.427e-06
	-0.936	1.483e-06	2.26e-06	6.168e-06	4.367e-06	3.041e-06	6.437e-06	7.749e-06	5.426e-06
	-0.937	1.485e-06	2.278e-06	6.141e-06	4.363e-06	3.048e-06	6.538e-06	7.728e-06	5.425e-06
	-0.938	1.488e-06	2.296e-06	6.113e-06	4.359e-06	3.056e-06	6.639e-06	7.707e-06	5.423e-06
	-0.939	1.49e-06	2.315e-06	6.086e-06	4.355e-06	3.063e-06	6.742e-06	7.687e-06	5.422e-06
	-0.94	1.492e-06	2.334e-06	6.059e-06	4.351e-06	3.071e-06	6.845e-06	7.667e-06	5.421e-06
	-0.941	1.494e-06	2.355e-06	6.032e-06	4.347e-06	3.079e-06	6.949e-06	7.647e-06	5.42e-06
	-0.942	1.496e-06	2.375e-06	6.006e-06	4.343e-06	3.087e-06	7.053e-06	7.627e-06	5.419e-06
	-0.943	1.499e-06	2.397e-06	5.979e-06	4.339e-06	3.095e-06	7.158e-06	7.608e-06	5.419e-06
	-0.944	1.501e-06	2.419e-06	5.952e-06	4.335e-06	3.104e-06	7.264e-06	7.588e-06	5.418e-06
	-0.945	1.503e-06	2.442e-06	5.926e-06	4.331e-06	3.113e-06	7.371e-06	7.569e-06	5.417e-06
	-0.946	1.506e-06	2.465e-06	5.9e-06	4.328e-06	3.122e-06	7.478e-06	7.55e-06	5.416e-06
	-0.947	1.508e-06	2.49e-06	5.874e-06	4.324e-06	3.131e-06	7.585e-06	7.531e-06	5.416e-06
	-0.948	1.51e-06	2.515e-06	5.848e-06	4.32e-06	3.141e-06	7.692e-06	7.512e-06	5.415e-06
	-0.949	1.513e-06	2.541e-06	5.823e-06	4.317e-06	3.151e-06	7.8e-06	7.494e-06	5.415e-06
	-0.95	1.515e-06	2.567e-06	5.798e-06	4.313e-06	3.162e-06	7.908e-06	7.475e-06	5.415e-06
	-0.951	1.518e-06	2.595e-06	5.772e-06	4.31e-06	3.172e-06	8.017e-06	7.457e-06	5.414e-06
	-0.952	1.52e-06	2.623e-06	5.748e-06	4.306e-06	3.184e-06	8.125e-06	7.439e-06	5.414e-06
	-0.953	1.523e-06	2.652e-06	5.723e-06	4.303e-06	3.195e-06	8.233e-06	7.422e-06	5.414e-06
	-0.954	1.525e-06	2.682e-06	5.699e-06	4.299e-06	3.207e-06	8.341e-06	7.404e-06	5.414e-06
	-0.955	1.528e-06	2.713e-06	5.674e-06	4.296e-06	3.219e-06	8.449e-06	7.387e-06	5.414e-06
	-0.956	1.53e-06	2.745e-06	5.65e-06	4.293e-06	3.232e-06	8.557e-06	7.37e-06	5.414e-06
	-0.957	1.533e-06	2.777e-06	5.627e-06	4.29e-06	3.244e-06	8.664e-06	7.353e-06	5.414e-06
	-0.958	1.536e-06	2.811e-06	5.603e-06	4.286e-06	3.258e-06	8.771e-06	7.337e-06	5.414e-06
	-0.959	1.539e-06	2.845e-06	5.58e-06	4.283e-06	3.272e-06	8.878e-06	7.32e-06	5.415e-06
	-0.96	1.541e-06	2.881e-06	5.557e-06	4.28e-06	3.286e-06	8.983e-06	7.304e-06	5.415e-06
	-0.961	1.544e-06	2.917e-06	5.535e-06	4.277e-06	3.3e-06	9.088e-06	7.288e-06	5.415e-06
	-0.962	1.547e-06	2.954e-06	5.512e-06	4.274e-06	3.316e-06	9.193e-06	7.272e-06	5.416e-06
	-0.963	1.55e-06	2.992e-06	5.49e-06	4.271e-06	3.331e-06	9.296e-06	7.257e-06	5.416e-06
	-0.964	1.553e-06	3.031e-06	5.468e-06	4.268e-06	3.347e-06	9.398e-06	7.241e-06	5.417e-06
	-0.965	1.556e-06	3.071e-06	5.446e-06	4.265e-06	3.364e-06	9.5e-06	7.226e-06	5.418e-06
	-0.966	1.559e-06	3.112e-06	5.425e-06	4.262e-06	3.381e-06	9.6e-06	7.211e-06	5.418e-06
	-0.967	1.562e-06	3.154e-06	5.404e-06	4.26e-06	3.398e-06	9.699e-06	7.196e-06	5.419e-06
	-0.968	1.565e-06	3.197e-06	5.383e-06	4.257e-06	3.417e-06	9.796e-06	7.181e-06	5.42e-06
	-0.969	1.568e-06	3.241e-06	5.363e-06	4.254e-06	3.435e-06	9.892e-06	7.167e-06	5.421e-06
	-0.97	1.571e-06	3.285e-06	5.342e-06	4.252e-06	3.455e-06	9.987e-06	7.153e-06	5.422e-06
	-0.971	1.575e-06	3.331e-06	5.322e-06	4.249e-06	3.475e-06	1.008e-05	7.139e-06	5.423e-06
	-0.972	1.578e-06	3.378e-06	5.303e-06	4.246e-06	3.495e-06	1.017e-05	7.125e-06	5.424e-06
	-0.973	1.581e-06	3.425e-06	5.283e-06	4.244e-06	3.516e-06	1.026e-05	7.111e-06	5.425e-06
	-0.974	1.585e-06	3.474e-06	5.264e-06	4.241e-06	3.538e-06	1.035e-05	7.098e-06	5.426e-06
	-0.975	1.588e-06	3.523e-06	5.245e-06	4.239e-06	3.56e-06	1.043e-05	7.084e-06	5.428e-06
	-0.976	1.592e-06	3.574e-06	5.226e-06	4.237e-06	3.583e-06	1.052e-05	7.071e-06	5.429e-06
	-0.977	1.596e-06	3.625e-06	5.207e-06	4.234e-06	3.607e-06	1.06e-05	7.058e-06	5.431e-06
	-0.978	1.599e-06	3.677e-06	5.189e-06	4.232e-06	3.632e-06	1.068e-05	7.046e-06	5.432e-06
	-0.979	1.603e-06	3.73e-06	5.171e-06	4.23e-06	3.657e-06	1.075e-05	7.033e-06	5.434e-06
	-0.98	1.607e-06	3.784e-06	5.153e-06	4.228e-06	3.683e-06	1.083e-05	7.021e-06	5.435e-06
	-0.981	1.611e-06	3.839e-06	5.136e-06	4.226e-06	3.709e-06	1.09e-05	7.009e-06	5.437e-06
	-0.982	1.615e-06	3.894e-06	5.119e-06	4.223e-06	3.737e-06	1.097e-05	6.996e-06	5.439e-06
	-0.983	1.619e-06	3.951e-06	5.102e-06	4.221e-06	3.765e-06	1.104e-05	6.985e-06	5.44e-06
	-0.984	1.624e-06	4.008e-06	5.085e-06	4.219e-06	3.794e-06	1.11e-05	6.973e-06	5.442e-06
	-0.985	1.628e-06	4.065e-06	5.068e-06	4.217e-06	3.824e-06	1.116e-05	6.961e-06	5.444e-06
	-0.986	1.633e-06	4.124e-06	5.052e-06	4.216e-06	3.854e-06	1.122e-05	6.95e-06	5.446e-06
	-0.987	1.637e-06	4.183e-06	5.036e-06	4.214e-06	3.886e-06	1.128e-05	6.939e-06	5.448e-06
	-0.988	1.642e-06	4.242e-06	5.02e-06	4.212e-06	3.918e-06	1.133e-05	6.928e-06	5.45e-06
	-0.989	1.647e-06	4.302e-06	5.004e-06	4.21e-06	3.951e-06	1.138e-05	6.917e-06	5.453e-06
	-0.99	1.652e-06	4.363e-06	4.989e-06	4.208e-06	3.985e-06	1.143e-05	6.906e-06	5.455e-06
	-0.991	1.657e-06	4.424e-06	4.974e-06	4.207e-06	4.02e-06	1.148e-05	6.895e-06	5.457e-06
	-0.992	1.662e-06	4.486e-06	4.959e-06	4.205e-06	4.056e-06	1.152e-05	6.885e-06	5.459e-06
	-0.993	1.667e-06	4.548e-06	4.944e-06	4.204e-06	4.093e-06	1.156e-05	6.874e-06	5.462e-06
	-0.994	1.673e-06	4.61e-06	4.929e-06	4.202e-06	4.13e-06	1.16e-05	6.864e-06	5.464e-06
	-0.995	1.678e-06	4.673e-06	4.915e-06	4.201e-06	4.169e-06	1.163e-05	6.854e-06	5.467e-06
	-0.996	1.684e-06	4.736e-06	4.901e-06	4.199e-06	4.208e-06	1.166e-05	6.844e-06	5.47e-06
	-0.997	1.69e-06	4.799e-06	4.887e-06	4.198e-06	4.249e-06	1.169e-05	6.834e-06	5.472e-06
	-0.998	1.696e-06	4.862e-06	4.873e-06	4.197e-06	4.29e-06	1.171e-05	6.825e-06	5.475e-06
	-0.999	1.703e-06	4.925e-06	4.859e-06	4.195e-06	4.332e-06	1.173e-05	6.815e-06	5.478e-06
	-1	1.709e-06	4.989e-06	4.846e-06	4.194e-06	4.376e-06	1.175e-05	6.806e-06	5.481e-06
	-1.001	1.716e-06	5.052e-06	4.833e-06	4.193e-06	4.42e-06	1.177e-05	6.797e-06	5.484e-06
	-1.002	1.723e-06	5.115e-06	4.819e-06	4.192e-06	4.465e-06	1.178e-05	6.787e-06	5.487e-06
	-1.003	1.73e-06	5.178e-06	4.807e-06	4.191e-06	4.512e-06	1.179e-05	6.778e-06	5.49e-06
	-1.004	1.737e-06	5.241e-06	4.794e-06	4.19e-06	4.559e-06	1.18e-05	6.769e-06	5.493e-06
	-1.005	1.744e-06	5.303e-06	4.781e-06	4.189e-06	4.607e-06	1.181e-05	6.761e-06	5.496e-06
	-1.006	1.752e-06	5.365e-06	4.769e-06	4.188e-06	4.656e-06	1.181e-05	6.752e-06	5.499e-06
	-1.007	1.76e-06	5.427e-06	4.757e-06	4.187e-06	4.706e-06	1.181e-05	6.743e-06	5.503e-06
	-1.008	1.768e-06	5.488e-06	4.745e-06	4.186e-06	4.758e-06	1.181e-05	6.735e-06	5.506e-06
	-1.009	1.776e-06	5.548e-06	4.733e-06	4.185e-06	4.81e-06	1.181e-05	6.727e-06	5.51e-06
	-1.01	1.785e-06	5.608e-06	4.721e-06	4.185e-06	4.863e-06	1.18e-05	6.718e-06	5.513e-06
	-1.011	1.794e-06	5.667e-06	4.71e-06	4.184e-06	4.917e-06	1.179e-05	6.71e-06	5.517e-06
	-1.012	1.803e-06	5.726e-06	4.699e-06	4.183e-06	4.972e-06	1.178e-05	6.702e-06	5.521e-06
	-1.013	1.812e-06	5.783e-06	4.687e-06	4.183e-06	5.028e-06	1.177e-05	6.694e-06	5.525e-06
	-1.014	1.822e-06	5.84e-06	4.676e-06	4.182e-06	5.084e-06	1.175e-05	6.687e-06	5.529e-06
	-1.015	1.832e-06	5.896e-06	4.666e-06	4.182e-06	5.142e-06	1.173e-05	6.679e-06	5.533e-06
	-1.016	1.842e-06	5.95e-06	4.655e-06	4.181e-06	5.201e-06	1.172e-05	6.671e-06	5.537e-06
	-1.017	1.852e-06	6.004e-06	4.644e-06	4.181e-06	5.26e-06	1.17e-05	6.664e-06	5.541e-06
	-1.018	1.863e-06	6.057e-06	4.634e-06	4.181e-06	5.321e-06	1.167e-05	6.656e-06	5.545e-06
	-1.019	1.874e-06	6.108e-06	4.624e-06	4.18e-06	5.382e-06	1.165e-05	6.649e-06	5.55e-06
	-1.02	1.885e-06	6.158e-06	4.613e-06	4.18e-06	5.444e-06	1.162e-05	6.642e-06	5.554e-06
	-1.021	1.897e-06	6.207e-06	4.603e-06	4.18e-06	5.507e-06	1.16e-05	6.635e-06	5.559e-06
	-1.022	1.909e-06	6.255e-06	4.594e-06	4.18e-06	5.571e-06	1.157e-05	6.628e-06	5.564e-06
	-1.023	1.922e-06	6.301e-06	4.584e-06	4.18e-06	5.635e-06	1.154e-05	6.621e-06	5.569e-06
	-1.024	1.934e-06	6.346e-06	4.574e-06	4.18e-06	5.7e-06	1.151e-05	6.614e-06	5.574e-06
	-1.025	1.948e-06	6.389e-06	4.565e-06	4.18e-06	5.766e-06	1.148e-05	6.607e-06	5.579e-06
	-1.026	1.961e-06	6.431e-06	4.556e-06	4.18e-06	5.832e-06	1.145e-05	6.601e-06	5.584e-06
	-1.027	1.975e-06	6.471e-06	4.546e-06	4.18e-06	5.9e-06	1.141e-05	6.594e-06	5.589e-06
	-1.028	1.989e-06	6.51e-06	4.537e-06	4.18e-06	5.967e-06	1.138e-05	6.588e-06	5.594e-06
	-1.029	2.004e-06	6.547e-06	4.528e-06	4.18e-06	6.036e-06	1.134e-05	6.581e-06	5.6e-06
	-1.03	2.019e-06	6.583e-06	4.52e-06	4.181e-06	6.105e-06	1.131e-05	6.575e-06	5.606e-06
	-1.031	2.034e-06	6.617e-06	4.511e-06	4.181e-06	6.174e-06	1.127e-05	6.569e-06	5.612e-06
	-1.032	2.05e-06	6.649e-06	4.502e-06	4.181e-06	6.244e-06	1.124e-05	6.563e-06	5.617e-06
	-1.033	2.067e-06	6.68e-06	4.494e-06	4.182e-06	6.314e-06	1.12e-05	6.556e-06	5.624e-06
	-1.034	2.084e-06	6.708e-06	4.485e-06	4.182e-06	6.384e-06	1.116e-05	6.55e-06	5.63e-06
	-1.035	2.101e-06	6.736e-06	4.477e-06	4.183e-06	6.455e-06	1.112e-05	6.544e-06	5.636e-06
	-1.036	2.119e-06	6.761e-06	4.469e-06	4.183e-06	6.526e-06	1.108e-05	6.539e-06	5.643e-06
	-1.037	2.137e-06	6.785e-06	4.461e-06	4.184e-06	6.598e-06	1.104e-05	6.533e-06	5.65e-06
	-1.038	2.155e-06	6.808e-06	4.453e-06	4.184e-06	6.669e-06	1.1e-05	6.527e-06	5.657e-06
	-1.039	2.175e-06	6.828e-06	4.445e-06	4.185e-06	6.741e-06	1.097e-05	6.521e-06	5.664e-06
	-1.04	2.194e-06	6.847e-06	4.438e-06	4.186e-06	6.813e-06	1.093e-05	6.516e-06	5.671e-06
	-1.041	2.214e-06	6.865e-06	4.43e-06	4.186e-06	6.884e-06	1.089e-05	6.51e-06	5.678e-06
	-1.042	2.235e-06	6.88e-06	4.422e-06	4.187e-06	6.956e-06	1.085e-05	6.505e-06	5.686e-06
	-1.043	2.256e-06	6.894e-06	4.415e-06	4.188e-06	7.028e-06	1.081e-05	6.5e-06	5.694e-06
	-1.044	2.278e-06	6.907e-06	4.408e-06	4.189e-06	7.099e-06	1.077e-05	6.494e-06	5.702e-06
	-1.045	2.3e-06	6.918e-06	4.4e-06	4.19e-06	7.17e-06	1.073e-05	6.489e-06	5.711e-06
	-1.046	2.323e-06	6.927e-06	4.393e-06	4.191e-06	7.241e-06	1.069e-05	6.484e-06	5.719e-06
	-1.047	2.347e-06	6.935e-06	4.386e-06	4.192e-06	7.311e-06	1.065e-05	6.479e-06	5.728e-06
	-1.048	2.371e-06	6.942e-06	4.379e-06	4.193e-06	7.381e-06	1.061e-05	6.474e-06	5.737e-06
	-1.049	2.395e-06	6.947e-06	4.372e-06	4.194e-06	7.451e-06	1.057e-05	6.469e-06	5.746e-06
	-1.05	2.42e-06	6.95e-06	4.366e-06	4.195e-06	7.52e-06	1.053e-05	6.464e-06	5.756e-06
	-1.051	2.446e-06	6.953e-06	4.359e-06	4.196e-06	7.588e-06	1.049e-05	6.459e-06	5.766e-06
	-1.052	2.472e-06	6.953e-06	4.352e-06	4.197e-06	7.656e-06	1.046e-05	6.454e-06	5.776e-06
	-1.053	2.499e-06	6.953e-06	4.346e-06	4.199e-06	7.723e-06	1.042e-05	6.45e-06	5.787e-06
	-1.054	2.526e-06	6.951e-06	4.339e-06	4.2e-06	7.789e-06	1.038e-05	6.445e-06	5.797e-06
	-1.055	2.554e-06	6.949e-06	4.333e-06	4.201e-06	7.854e-06	1.034e-05	6.44e-06	5.808e-06
	-1.056	2.583e-06	6.945e-06	4.327e-06	4.203e-06	7.918e-06	1.031e-05	6.436e-06	5.82e-06
	-1.057	2.612e-06	6.94e-06	4.321e-06	4.204e-06	7.981e-06	1.027e-05	6.431e-06	5.832e-06
	-1.058	2.641e-06	6.933e-06	4.315e-06	4.206e-06	8.042e-06	1.023e-05	6.427e-06	5.844e-06
	-1.059	2.672e-06	6.926e-06	4.309e-06	4.207e-06	8.103e-06	1.02e-05	6.423e-06	5.856e-06
	-1.06	2.703e-06	6.918e-06	4.303e-06	4.209e-06	8.162e-06	1.016e-05	6.418e-06	5.869e-06
	-1.061	2.734e-06	6.909e-06	4.297e-06	4.21e-06	8.22e-06	1.012e-05	6.414e-06	5.882e-06
	-1.062	2.766e-06	6.899e-06	4.291e-06	4.212e-06	8.276e-06	1.009e-05	6.41e-06	5.896e-06
	-1.063	2.798e-06	6.888e-06	4.285e-06	4.214e-06	8.331e-06	1.005e-05	6.406e-06	5.91e-06
	-1.064	2.831e-06	6.876e-06	4.28e-06	4.215e-06	8.385e-06	1.002e-05	6.402e-06	5.924e-06
	-1.065	2.865e-06	6.864e-06	4.274e-06	4.217e-06	8.436e-06	9.986e-06	6.398e-06	5.939e-06
	-1.066	2.899e-06	6.85e-06	4.269e-06	4.219e-06	8.486e-06	9.953e-06	6.394e-06	5.954e-06
	-1.067	2.934e-06	6.837e-06	4.263e-06	4.221e-06	8.535e-06	9.919e-06	6.39e-06	5.969e-06
	-1.068	2.969e-06	6.822e-06	4.258e-06	4.223e-06	8.581e-06	9.887e-06	6.386e-06	5.986e-06
	-1.069	3.004e-06	6.807e-06	4.253e-06	4.225e-06	8.625e-06	9.854e-06	6.382e-06	6.002e-06
	-1.07	3.04e-06	6.791e-06	4.247e-06	4.227e-06	8.668e-06	9.822e-06	6.378e-06	6.019e-06
	-1.071	3.077e-06	6.775e-06	4.242e-06	4.229e-06	8.708e-06	9.79e-06	6.375e-06	6.037e-06
	-1.072	3.114e-06	6.758e-06	4.237e-06	4.231e-06	8.747e-06	9.759e-06	6.371e-06	6.054e-06
	-1.073	3.151e-06	6.741e-06	4.232e-06	4.233e-06	8.783e-06	9.728e-06	6.368e-06	6.073e-06
	-1.074	3.189e-06	6.723e-06	4.227e-06	4.235e-06	8.818e-06	9.697e-06	6.364e-06	6.092e-06
	-1.075	3.227e-06	6.705e-06	4.222e-06	4.237e-06	8.85e-06	9.667e-06	6.361e-06	6.111e-06
	-1.076	3.265e-06	6.686e-06	4.218e-06	4.239e-06	8.88e-06	9.637e-06	6.357e-06	6.131e-06
	-1.077	3.304e-06	6.668e-06	4.213e-06	4.242e-06	8.907e-06	9.608e-06	6.354e-06	6.152e-06
	-1.078	3.343e-06	6.648e-06	4.208e-06	4.244e-06	8.933e-06	9.579e-06	6.35e-06	6.173e-06
	-1.079	3.382e-06	6.629e-06	4.204e-06	4.246e-06	8.956e-06	9.55e-06	6.347e-06	6.195e-06
	-1.08	3.421e-06	6.609e-06	4.199e-06	4.249e-06	8.977e-06	9.522e-06	6.344e-06	6.217e-06
	-1.081	3.461e-06	6.59e-06	4.194e-06	4.251e-06	8.996e-06	9.494e-06	6.341e-06	6.24e-06
	-1.082	3.501e-06	6.57e-06	4.19e-06	4.254e-06	9.012e-06	9.466e-06	6.338e-06	6.263e-06
	-1.083	3.541e-06	6.549e-06	4.186e-06	4.257e-06	9.027e-06	9.439e-06	6.335e-06	6.287e-06
	-1.084	3.581e-06	6.529e-06	4.181e-06	4.259e-06	9.039e-06	9.413e-06	6.331e-06	6.312e-06
	-1.085	3.621e-06	6.509e-06	4.177e-06	4.262e-06	9.048e-06	9.386e-06	6.329e-06	6.337e-06
	-1.086	3.661e-06	6.488e-06	4.173e-06	4.265e-06	9.056e-06	9.36e-06	6.326e-06	6.363e-06
	-1.087	3.701e-06	6.467e-06	4.169e-06	4.268e-06	9.061e-06	9.334e-06	6.323e-06	6.389e-06
	-1.088	3.741e-06	6.447e-06	4.165e-06	4.271e-06	9.065e-06	9.309e-06	6.32e-06	6.416e-06
	-1.089	3.78e-06	6.426e-06	4.161e-06	4.274e-06	9.066e-06	9.284e-06	6.317e-06	6.444e-06
	-1.09	3.82e-06	6.405e-06	4.157e-06	4.277e-06	9.065e-06	9.26e-06	6.314e-06	6.472e-06
	-1.091	3.86e-06	6.384e-06	4.153e-06	4.281e-06	9.062e-06	9.235e-06	6.312e-06	6.501e-06
	-1.092	3.899e-06	6.363e-06	4.149e-06	4.284e-06	9.057e-06	9.212e-06	6.309e-06	6.531e-06
	-1.093	3.938e-06	6.342e-06	4.145e-06	4.287e-06	9.05e-06	9.188e-06	6.306e-06	6.561e-06
	-1.094	3.976e-06	6.322e-06	4.141e-06	4.291e-06	9.042e-06	9.165e-06	6.304e-06	6.592e-06
	-1.095	4.015e-06	6.301e-06	4.138e-06	4.294e-06	9.031e-06	9.142e-06	6.301e-06	6.624e-06
	-1.096	4.053e-06	6.28e-06	4.134e-06	4.298e-06	9.019e-06	9.12e-06	6.299e-06	6.656e-06
	-1.097	4.09e-06	6.26e-06	4.13e-06	4.302e-06	9.005e-06	9.098e-06	6.297e-06	6.689e-06
	-1.098	4.127e-06	6.239e-06	4.127e-06	4.306e-06	8.99e-06	9.076e-06	6.294e-06	6.723e-06
	-1.099	4.164e-06	6.219e-06	4.123e-06	4.31e-06	8.973e-06	9.054e-06	6.292e-06	6.758e-06
	-1.1	4.2e-06	6.198e-06	4.12e-06	4.314e-06	8.955e-06	9.033e-06	6.29e-06	6.793e-06
	-1.101	4.235e-06	6.178e-06	4.116e-06	4.318e-06	8.935e-06	9.012e-06	6.288e-06	6.829e-06
	-1.102	4.27e-06	6.158e-06	4.113e-06	4.322e-06	8.915e-06	8.992e-06	6.285e-06	6.865e-06
	-1.103	4.304e-06	6.138e-06	4.11e-06	4.327e-06	8.893e-06	8.971e-06	6.283e-06	6.902e-06
	-1.104	4.337e-06	6.118e-06	4.106e-06	4.332e-06	8.869e-06	8.951e-06	6.281e-06	6.94e-06
	-1.105	4.37e-06	6.098e-06	4.103e-06	4.336e-06	8.845e-06	8.932e-06	6.279e-06	6.979e-06
	-1.106	4.402e-06	6.078e-06	4.1e-06	4.341e-06	8.82e-06	8.913e-06	6.277e-06	7.018e-06
	-1.107	4.433e-06	6.059e-06	4.097e-06	4.346e-06	8.794e-06	8.894e-06	6.275e-06	7.058e-06
	-1.108	4.463e-06	6.04e-06	4.094e-06	4.351e-06	8.767e-06	8.875e-06	6.273e-06	7.099e-06
	-1.109	4.493e-06	6.02e-06	4.091e-06	4.357e-06	8.739e-06	8.856e-06	6.271e-06	7.14e-06
	-1.11	4.521e-06	6.001e-06	4.088e-06	4.362e-06	8.711e-06	8.838e-06	6.27e-06	7.182e-06
	-1.111	4.549e-06	5.982e-06	4.085e-06	4.368e-06	8.682e-06	8.82e-06	6.268e-06	7.225e-06
	-1.112	4.576e-06	5.964e-06	4.082e-06	4.374e-06	8.653e-06	8.803e-06	6.266e-06	7.268e-06
	-1.113	4.601e-06	5.945e-06	4.079e-06	4.38e-06	8.623e-06	8.786e-06	6.264e-06	7.312e-06
	-1.114	4.626e-06	5.927e-06	4.076e-06	4.386e-06	8.593e-06	8.769e-06	6.263e-06	7.356e-06
	-1.115	4.65e-06	5.909e-06	4.073e-06	4.393e-06	8.562e-06	8.752e-06	6.261e-06	7.401e-06
	-1.116	4.673e-06	5.891e-06	4.07e-06	4.4e-06	8.531e-06	8.735e-06	6.26e-06	7.447e-06
	-1.117	4.695e-06	5.873e-06	4.067e-06	4.406e-06	8.5e-06	8.719e-06	6.258e-06	7.493e-06
	-1.118	4.716e-06	5.855e-06	4.065e-06	4.414e-06	8.469e-06	8.703e-06	6.257e-06	7.539e-06
	-1.119	4.736e-06	5.837e-06	4.062e-06	4.421e-06	8.438e-06	8.688e-06	6.255e-06	7.586e-06
	-1.12	4.755e-06	5.82e-06	4.059e-06	4.429e-06	8.407e-06	8.672e-06	6.254e-06	7.634e-06
	-1.121	4.772e-06	5.803e-06	4.057e-06	4.437e-06	8.375e-06	8.657e-06	6.253e-06	7.682e-06
	-1.122	4.789e-06	5.786e-06	4.054e-06	4.445e-06	8.344e-06	8.642e-06	6.251e-06	7.731e-06
	-1.123	4.805e-06	5.769e-06	4.052e-06	4.453e-06	8.313e-06	8.628e-06	6.25e-06	7.779e-06
	-1.124	4.82e-06	5.752e-06	4.049e-06	4.462e-06	8.282e-06	8.613e-06	6.249e-06	7.829e-06
	-1.125	4.833e-06	5.736e-06	4.047e-06	4.471e-06	8.251e-06	8.599e-06	6.248e-06	7.878e-06
	-1.126	4.846e-06	5.72e-06	4.044e-06	4.48e-06	8.22e-06	8.585e-06	6.246e-06	7.928e-06
	-1.127	4.858e-06	5.703e-06	4.042e-06	4.49e-06	8.19e-06	8.572e-06	6.245e-06	7.978e-06
	-1.128	4.868e-06	5.688e-06	4.04e-06	4.5e-06	8.16e-06	8.558e-06	6.244e-06	8.028e-06
	-1.129	4.878e-06	5.672e-06	4.037e-06	4.51e-06	8.13e-06	8.545e-06	6.243e-06	8.079e-06
	-1.13	4.887e-06	5.656e-06	4.035e-06	4.521e-06	8.1e-06	8.532e-06	6.242e-06	8.129e-06
	-1.131	4.895e-06	5.641e-06	4.033e-06	4.532e-06	8.071e-06	8.519e-06	6.241e-06	8.18e-06
	-1.132	4.902e-06	5.626e-06	4.031e-06	4.544e-06	8.042e-06	8.507e-06	6.24e-06	8.23e-06
	-1.133	4.907e-06	5.611e-06	4.029e-06	4.556e-06	8.013e-06	8.494e-06	6.24e-06	8.28e-06
	-1.134	4.912e-06	5.596e-06	4.026e-06	4.568e-06	7.985e-06	8.482e-06	6.239e-06	8.331e-06
	-1.135	4.917e-06	5.581e-06	4.024e-06	4.581e-06	7.957e-06	8.47e-06	6.238e-06	8.381e-06
	-1.136	4.92e-06	5.567e-06	4.022e-06	4.594e-06	7.93e-06	8.459e-06	6.237e-06	8.431e-06
	-1.137	4.922e-06	5.553e-06	4.02e-06	4.608e-06	7.903e-06	8.447e-06	6.237e-06	8.481e-06
	-1.138	4.924e-06	5.538e-06	4.018e-06	4.622e-06	7.876e-06	8.436e-06	6.236e-06	8.53e-06
	-1.139	4.925e-06	5.525e-06	4.016e-06	4.636e-06	7.85e-06	8.425e-06	6.235e-06	8.579e-06
	-1.14	4.925e-06	5.511e-06	4.014e-06	4.652e-06	7.824e-06	8.414e-06	6.235e-06	8.628e-06
	-1.141	4.924e-06	5.497e-06	4.012e-06	4.667e-06	7.798e-06	8.403e-06	6.234e-06	8.676e-06
	-1.142	4.922e-06	5.484e-06	4.01e-06	4.683e-06	7.773e-06	8.392e-06	6.234e-06	8.723e-06
	-1.143	4.92e-06	5.471e-06	4.009e-06	4.7e-06	7.749e-06	8.382e-06	6.234e-06	8.77e-06
	-1.144	4.917e-06	5.458e-06	4.007e-06	4.717e-06	7.724e-06	8.372e-06	6.233e-06	8.816e-06
	-1.145	4.914e-06	5.445e-06	4.005e-06	4.735e-06	7.7e-06	8.361e-06	6.233e-06	8.861e-06
	-1.146	4.91e-06	5.433e-06	4.003e-06	4.754e-06	7.677e-06	8.352e-06	6.233e-06	8.906e-06
	-1.147	4.905e-06	5.42e-06	4.001e-06	4.773e-06	7.654e-06	8.342e-06	6.232e-06	8.95e-06
	-1.148	4.9e-06	5.408e-06	4e-06	4.792e-06	7.632e-06	8.332e-06	6.232e-06	8.992e-06
	-1.149	4.894e-06	5.396e-06	3.998e-06	4.813e-06	7.609e-06	8.323e-06	6.232e-06	9.034e-06
	-1.15	4.888e-06	5.384e-06	3.997e-06	4.833e-06	7.588e-06	8.314e-06	6.232e-06	9.075e-06
	-1.151	4.881e-06	5.373e-06	3.995e-06	4.855e-06	7.566e-06	8.304e-06	6.232e-06	9.114e-06
	-1.152	4.874e-06	5.361e-06	3.993e-06	4.877e-06	7.545e-06	8.295e-06	6.232e-06	9.152e-06
	-1.153	4.867e-06	5.35e-06	3.992e-06	4.9e-06	7.525e-06	8.287e-06	6.232e-06	9.189e-06
	-1.154	4.859e-06	5.339e-06	3.99e-06	4.924e-06	7.505e-06	8.278e-06	6.232e-06	9.225e-06
	-1.155	4.85e-06	5.328e-06	3.989e-06	4.948e-06	7.485e-06	8.27e-06	6.232e-06	9.26e-06
	-1.156	4.841e-06	5.317e-06	3.987e-06	4.974e-06	7.465e-06	8.261e-06	6.232e-06	9.293e-06
	-1.157	4.832e-06	5.306e-06	3.986e-06	5e-06	7.446e-06	8.253e-06	6.232e-06	9.324e-06
	-1.158	4.823e-06	5.296e-06	3.985e-06	5.026e-06	7.427e-06	8.245e-06	6.233e-06	9.355e-06
	-1.159	4.814e-06	5.286e-06	3.983e-06	5.054e-06	7.409e-06	8.237e-06	6.233e-06	9.383e-06
	-1.16	4.804e-06	5.276e-06	3.982e-06	5.082e-06	7.391e-06	8.23e-06	6.233e-06	9.411e-06
	-1.161	4.794e-06	5.266e-06	3.981e-06	5.111e-06	7.373e-06	8.222e-06	6.234e-06	9.436e-06
	-1.162	4.783e-06	5.256e-06	3.98e-06	5.141e-06	7.356e-06	8.215e-06	6.234e-06	9.46e-06
	-1.163	4.773e-06	5.246e-06	3.979e-06	5.172e-06	7.339e-06	8.207e-06	6.235e-06	9.483e-06
	-1.164	4.762e-06	5.237e-06	3.977e-06	5.203e-06	7.322e-06	8.2e-06	6.236e-06	9.504e-06
	-1.165	4.752e-06	5.228e-06	3.976e-06	5.236e-06	7.306e-06	8.193e-06	6.236e-06	9.523e-06
	-1.166	4.741e-06	5.218e-06	3.975e-06	5.269e-06	7.29e-06	8.187e-06	6.237e-06	9.54e-06
	-1.167	4.73e-06	5.21e-06	3.974e-06	5.303e-06	7.274e-06	8.18e-06	6.238e-06	9.556e-06
	-1.168	4.719e-06	5.201e-06	3.973e-06	5.338e-06	7.258e-06	8.173e-06	6.238e-06	9.571e-06
	-1.169	4.708e-06	5.192e-06	3.972e-06	5.374e-06	7.243e-06	8.167e-06	6.239e-06	9.583e-06
	-1.17	4.696e-06	5.183e-06	3.971e-06	5.411e-06	7.228e-06	8.161e-06	6.24e-06	9.594e-06
	-1.171	4.685e-06	5.175e-06	3.971e-06	5.448e-06	7.213e-06	8.155e-06	6.241e-06	9.604e-06
	-1.172	4.674e-06	5.167e-06	3.97e-06	5.487e-06	7.199e-06	8.149e-06	6.242e-06	9.612e-06
	-1.173	4.663e-06	5.159e-06	3.969e-06	5.527e-06	7.185e-06	8.143e-06	6.243e-06	9.618e-06
	-1.174	4.651e-06	5.151e-06	3.968e-06	5.567e-06	7.171e-06	8.138e-06	6.245e-06	9.622e-06
	-1.175	4.64e-06	5.143e-06	3.968e-06	5.608e-06	7.157e-06	8.133e-06	6.246e-06	9.625e-06
	-1.176	4.629e-06	5.135e-06	3.967e-06	5.651e-06	7.144e-06	8.127e-06	6.247e-06	9.627e-06
	-1.177	4.618e-06	5.128e-06	3.966e-06	5.694e-06	7.131e-06	8.122e-06	6.249e-06	9.627e-06
	-1.178	4.607e-06	5.121e-06	3.966e-06	5.738e-06	7.118e-06	8.117e-06	6.25e-06	9.626e-06
	-1.179	4.596e-06	5.113e-06	3.965e-06	5.783e-06	7.105e-06	8.113e-06	6.251e-06	9.623e-06
	-1.18	4.585e-06	5.106e-06	3.965e-06	5.829e-06	7.093e-06	8.108e-06	6.253e-06	9.619e-06
	-1.181	4.574e-06	5.099e-06	3.964e-06	5.875e-06	7.081e-06	8.104e-06	6.255e-06	9.614e-06
	-1.182	4.563e-06	5.092e-06	3.964e-06	5.923e-06	7.069e-06	8.099e-06	6.256e-06	9.607e-06
	-1.183	4.552e-06	5.086e-06	3.963e-06	5.972e-06	7.057e-06	8.095e-06	6.258e-06	9.6e-06
	-1.184	4.542e-06	5.079e-06	3.963e-06	6.021e-06	7.045e-06	8.091e-06	6.26e-06	9.591e-06
	-1.185	4.531e-06	5.073e-06	3.963e-06	6.071e-06	7.034e-06	8.088e-06	6.262e-06	9.581e-06
	-1.186	4.521e-06	5.067e-06	3.962e-06	6.122e-06	7.023e-06	8.084e-06	6.264e-06	9.57e-06
	-1.187	4.511e-06	5.06e-06	3.962e-06	6.174e-06	7.012e-06	8.081e-06	6.266e-06	9.558e-06
	-1.188	4.501e-06	5.054e-06	3.962e-06	6.227e-06	7.001e-06	8.077e-06	6.269e-06	9.545e-06
	-1.189	4.491e-06	5.048e-06	3.962e-06	6.28e-06	6.991e-06	8.074e-06	6.271e-06	9.531e-06
	-1.19	4.481e-06	5.043e-06	3.962e-06	6.335e-06	6.981e-06	8.071e-06	6.273e-06	9.516e-06
	-1.191	4.471e-06	5.037e-06	3.961e-06	6.39e-06	6.97e-06	8.069e-06	6.276e-06	9.501e-06
	-1.192	4.461e-06	5.032e-06	3.961e-06	6.445e-06	6.961e-06	8.066e-06	6.278e-06	9.485e-06
	-1.193	4.452e-06	5.026e-06	3.961e-06	6.502e-06	6.951e-06	8.064e-06	6.281e-06	9.469e-06
	-1.194	4.443e-06	5.021e-06	3.961e-06	6.559e-06	6.941e-06	8.062e-06	6.284e-06	9.451e-06
	-1.195	4.433e-06	5.016e-06	3.961e-06	6.617e-06	6.932e-06	8.059e-06	6.287e-06	9.434e-06
	-1.196	4.424e-06	5.011e-06	3.961e-06	6.675e-06	6.923e-06	8.058e-06	6.29e-06	9.416e-06
	-1.197	4.416e-06	5.006e-06	3.961e-06	6.734e-06	6.914e-06	8.056e-06	6.293e-06	9.397e-06
	-1.198	4.407e-06	5.001e-06	3.962e-06	6.793e-06	6.905e-06	8.054e-06	6.296e-06	9.378e-06
	-1.199	4.398e-06	4.996e-06	3.962e-06	6.853e-06	6.896e-06	8.053e-06	6.299e-06	9.359e-06
	-1.2	4.39e-06	4.992e-06	3.962e-06	6.913e-06	6.888e-06	8.052e-06	6.302e-06	9.339e-06
	-1.201	4.382e-06	4.988e-06	3.962e-06	6.974e-06	6.879e-06	8.051e-06	6.306e-06	9.32e-06
	-1.202	4.374e-06	4.983e-06	3.962e-06	7.035e-06	6.871e-06	8.05e-06	6.31e-06	9.3e-06
	-1.203	4.366e-06	4.979e-06	3.963e-06	7.096e-06	6.863e-06	8.05e-06	6.313e-06	9.28e-06
	-1.204	4.358e-06	4.975e-06	3.963e-06	7.158e-06	6.855e-06	8.05e-06	6.317e-06	9.26e-06
	-1.205	4.35e-06	4.971e-06	3.963e-06	7.219e-06	6.847e-06	8.049e-06	6.321e-06	9.239e-06
	-1.206	4.343e-06	4.967e-06	3.964e-06	7.281e-06	6.839e-06	8.049e-06	6.325e-06	9.219e-06
	-1.207	4.336e-06	4.963e-06	3.964e-06	7.343e-06	6.832e-06	8.05e-06	6.329e-06	9.199e-06
	-1.208	4.329e-06	4.96e-06	3.965e-06	7.405e-06	6.825e-06	8.05e-06	6.334e-06	9.179e-06
	-1.209	4.322e-06	4.956e-06	3.965e-06	7.467e-06	6.817e-06	8.05e-06	6.338e-06	9.159e-06
	-1.21	4.315e-06	4.953e-06	3.965e-06	7.529e-06	6.81e-06	8.051e-06	6.343e-06	9.138e-06
	-1.211	4.308e-06	4.95e-06	3.966e-06	7.591e-06	6.803e-06	8.052e-06	6.348e-06	9.118e-06
	-1.212	4.302e-06	4.946e-06	3.967e-06	7.653e-06	6.797e-06	8.053e-06	6.352e-06	9.099e-06
	-1.213	4.295e-06	4.943e-06	3.967e-06	7.714e-06	6.79e-06	8.055e-06	6.357e-06	9.079e-06
	-1.214	4.289e-06	4.94e-06	3.968e-06	7.775e-06	6.783e-06	8.056e-06	6.362e-06	9.059e-06
	-1.215	4.283e-06	4.938e-06	3.968e-06	7.835e-06	6.777e-06	8.058e-06	6.368e-06	9.04e-06
	-1.216	4.277e-06	4.935e-06	3.969e-06	7.895e-06	6.771e-06	8.059e-06	6.373e-06	9.021e-06
	-1.217	4.271e-06	4.932e-06	3.97e-06	7.955e-06	6.765e-06	8.062e-06	6.379e-06	9.002e-06
	-1.218	4.266e-06	4.93e-06	3.97e-06	8.014e-06	6.758e-06	8.064e-06	6.384e-06	8.983e-06
	-1.219	4.26e-06	4.927e-06	3.971e-06	8.073e-06	6.753e-06	8.066e-06	6.39e-06	8.965e-06
	-1.22	4.255e-06	4.925e-06	3.972e-06	8.13e-06	6.747e-06	8.069e-06	6.396e-06	8.946e-06
	-1.221	4.25e-06	4.923e-06	3.973e-06	8.187e-06	6.741e-06	8.071e-06	6.403e-06	8.928e-06
	-1.222	4.245e-06	4.92e-06	3.974e-06	8.243e-06	6.736e-06	8.074e-06	6.409e-06	8.911e-06
	-1.223	4.24e-06	4.918e-06	3.974e-06	8.298e-06	6.73e-06	8.077e-06	6.415e-06	8.893e-06
	-1.224	4.236e-06	4.916e-06	3.975e-06	8.353e-06	6.725e-06	8.08e-06	6.422e-06	8.876e-06
	-1.225	4.231e-06	4.915e-06	3.976e-06	8.406e-06	6.72e-06	8.083e-06	6.429e-06	8.859e-06
	-1.226	4.227e-06	4.913e-06	3.977e-06	8.458e-06	6.715e-06	8.087e-06	6.436e-06	8.842e-06
	-1.227	4.222e-06	4.911e-06	3.978e-06	8.509e-06	6.71e-06	8.09e-06	6.443e-06	8.826e-06
	-1.228	4.218e-06	4.91e-06	3.979e-06	8.559e-06	6.705e-06	8.094e-06	6.45e-06	8.81e-06
	-1.229	4.214e-06	4.908e-06	3.98e-06	8.608e-06	6.7e-06	8.098e-06	6.458e-06	8.794e-06
	-1.23	4.21e-06	4.907e-06	3.981e-06	8.655e-06	6.695e-06	8.102e-06	6.466e-06	8.778e-06
	-1.231	4.206e-06	4.906e-06	3.982e-06	8.702e-06	6.691e-06	8.106e-06	6.474e-06	8.763e-06
	-1.232	4.203e-06	4.904e-06	3.983e-06	8.746e-06	6.686e-06	8.11e-06	6.482e-06	8.748e-06
	-1.233	4.199e-06	4.903e-06	3.984e-06	8.79e-06	6.682e-06	8.114e-06	6.49e-06	8.733e-06
	-1.234	4.196e-06	4.902e-06	3.985e-06	8.832e-06	6.678e-06	8.119e-06	6.499e-06	8.718e-06
	-1.235	4.193e-06	4.902e-06	3.987e-06	8.872e-06	6.674e-06	8.123e-06	6.507e-06	8.704e-06
	-1.236	4.19e-06	4.901e-06	3.988e-06	8.911e-06	6.67e-06	8.128e-06	6.516e-06	8.69e-06
	-1.237	4.187e-06	4.9e-06	3.989e-06	8.949e-06	6.666e-06	8.133e-06	6.525e-06	8.677e-06
	-1.238	4.184e-06	4.9e-06	3.99e-06	8.985e-06	6.662e-06	8.137e-06	6.535e-06	8.663e-06
	-1.239	4.181e-06	4.899e-06	3.991e-06	9.019e-06	6.658e-06	8.142e-06	6.544e-06	8.65e-06
	-1.24	4.178e-06	4.899e-06	3.993e-06	9.052e-06	6.655e-06	8.147e-06	6.554e-06	8.637e-06
	-1.241	4.176e-06	4.899e-06	3.994e-06	9.083e-06	6.651e-06	8.152e-06	6.564e-06	8.625e-06
	-1.242	4.173e-06	4.898e-06	3.996e-06	9.113e-06	6.648e-06	8.157e-06	6.574e-06	8.612e-06
	-1.243	4.171e-06	4.898e-06	3.997e-06	9.141e-06	6.645e-06	8.162e-06	6.585e-06	8.6e-06
	-1.244	4.169e-06	4.898e-06	3.998e-06	9.167e-06	6.641e-06	8.167e-06	6.596e-06	8.588e-06
	-1.245	4.167e-06	4.899e-06	4e-06	9.191e-06	6.638e-06	8.172e-06	6.607e-06	8.577e-06
	-1.246	4.165e-06	4.899e-06	4.001e-06	9.214e-06	6.635e-06	8.177e-06	6.618e-06	8.566e-06
	-1.247	4.163e-06	4.899e-06	4.003e-06	9.236e-06	6.632e-06	8.182e-06	6.629e-06	8.555e-06
	-1.248	4.161e-06	4.9e-06	4.005e-06	9.255e-06	6.629e-06	8.187e-06	6.641e-06	8.544e-06
	-1.249	4.159e-06	4.9e-06	4.006e-06	9.273e-06	6.627e-06	8.193e-06	6.653e-06	8.533e-06
	-1.25	4.158e-06	4.901e-06	4.008e-06	9.29e-06	6.624e-06	8.198e-06	6.665e-06	8.523e-06
	-1.251	4.156e-06	4.901e-06	4.01e-06	9.305e-06	6.621e-06	8.203e-06	6.678e-06	8.513e-06
	-1.252	4.155e-06	4.902e-06	4.011e-06	9.318e-06	6.619e-06	8.208e-06	6.691e-06	8.503e-06
	-1.253	4.153e-06	4.903e-06	4.013e-06	9.33e-06	6.616e-06	8.213e-06	6.704e-06	8.494e-06
	-1.254	4.152e-06	4.904e-06	4.015e-06	9.34e-06	6.614e-06	8.218e-06	6.717e-06	8.484e-06
	-1.255	4.151e-06	4.905e-06	4.017e-06	9.348e-06	6.611e-06	8.223e-06	6.731e-06	8.475e-06
	-1.256	4.15e-06	4.906e-06	4.019e-06	9.355e-06	6.609e-06	8.228e-06	6.745e-06	8.466e-06
	-1.257	4.149e-06	4.908e-06	4.021e-06	9.361e-06	6.607e-06	8.233e-06	6.759e-06	8.458e-06
	-1.258	4.148e-06	4.909e-06	4.024e-06	9.365e-06	6.605e-06	8.238e-06	6.774e-06	8.449e-06
	-1.259	4.147e-06	4.911e-06	4.026e-06	9.368e-06	6.603e-06	8.243e-06	6.789e-06	8.441e-06
	-1.26	4.146e-06	4.912e-06	4.028e-06	9.369e-06	6.601e-06	8.247e-06	6.804e-06	8.433e-06
	-1.261	4.146e-06	4.914e-06	4.031e-06	9.369e-06	6.599e-06	8.252e-06	6.82e-06	8.425e-06
	-1.262	4.145e-06	4.916e-06	4.033e-06	9.368e-06	6.597e-06	8.257e-06	6.836e-06	8.417e-06
	-1.263	4.145e-06	4.918e-06	4.036e-06	9.366e-06	6.596e-06	8.261e-06	6.852e-06	8.41e-06
	-1.264	4.144e-06	4.92e-06	4.038e-06	9.362e-06	6.594e-06	8.266e-06	6.869e-06	8.403e-06
	-1.265	4.144e-06	4.922e-06	4.041e-06	9.357e-06	6.592e-06	8.27e-06	6.886e-06	8.396e-06
	-1.266	4.144e-06	4.924e-06	4.044e-06	9.351e-06	6.591e-06	8.275e-06	6.903e-06	8.389e-06
	-1.267	4.143e-06	4.926e-06	4.047e-06	9.344e-06	6.59e-06	8.279e-06	6.921e-06	8.382e-06
	-1.268	4.143e-06	4.928e-06	4.05e-06	9.336e-06	6.588e-06	8.283e-06	6.939e-06	8.376e-06
	-1.269	4.143e-06	4.931e-06	4.053e-06	9.327e-06	6.587e-06	8.287e-06	6.958e-06	8.37e-06
	-1.27	4.143e-06	4.933e-06	4.056e-06	9.316e-06	6.586e-06	8.292e-06	6.977e-06	8.364e-06
	-1.271	4.144e-06	4.936e-06	4.059e-06	9.305e-06	6.584e-06	8.296e-06	6.996e-06	8.358e-06
	-1.272	4.144e-06	4.939e-06	4.063e-06	9.293e-06	6.583e-06	8.3e-06	7.016e-06	8.352e-06
	-1.273	4.144e-06	4.941e-06	4.066e-06	9.281e-06	6.582e-06	8.303e-06	7.036e-06	8.347e-06
	-1.274	4.145e-06	4.944e-06	4.07e-06	9.267e-06	6.581e-06	8.307e-06	7.056e-06	8.341e-06
	-1.275	4.145e-06	4.947e-06	4.074e-06	9.253e-06	6.58e-06	8.311e-06	7.077e-06	8.336e-06
	-1.276	4.146e-06	4.95e-06	4.078e-06	9.238e-06	6.58e-06	8.315e-06	7.099e-06	8.331e-06
	-1.277	4.146e-06	4.953e-06	4.082e-06	9.222e-06	6.579e-06	8.318e-06	7.121e-06	8.326e-06
	-1.278	4.147e-06	4.957e-06	4.086e-06	9.206e-06	6.578e-06	8.322e-06	7.143e-06	8.322e-06
	-1.279	4.148e-06	4.96e-06	4.091e-06	9.189e-06	6.577e-06	8.326e-06	7.166e-06	8.317e-06
	-1.28	4.149e-06	4.963e-06	4.095e-06	9.171e-06	6.577e-06	8.329e-06	7.189e-06	8.313e-06
	-1.281	4.149e-06	4.967e-06	4.1e-06	9.153e-06	6.576e-06	8.332e-06	7.212e-06	8.309e-06
	-1.282	4.151e-06	4.97e-06	4.105e-06	9.135e-06	6.576e-06	8.336e-06	7.237e-06	8.305e-06
	-1.283	4.152e-06	4.974e-06	4.11e-06	9.116e-06	6.575e-06	8.339e-06	7.261e-06	8.301e-06
	-1.284	4.153e-06	4.977e-06	4.115e-06	9.097e-06	6.575e-06	8.342e-06	7.286e-06	8.297e-06
	-1.285	4.154e-06	4.981e-06	4.121e-06	9.077e-06	6.575e-06	8.345e-06	7.312e-06	8.294e-06
	-1.286	4.155e-06	4.985e-06	4.126e-06	9.057e-06	6.574e-06	8.349e-06	7.338e-06	8.29e-06
	-1.287	4.157e-06	4.988e-06	4.132e-06	9.037e-06	6.574e-06	8.352e-06	7.365e-06	8.287e-06
	-1.288	4.158e-06	4.992e-06	4.138e-06	9.017e-06	6.574e-06	8.355e-06	7.392e-06	8.284e-06
	-1.289	4.16e-06	4.996e-06	4.145e-06	8.996e-06	6.574e-06	8.358e-06	7.419e-06	8.281e-06
	-1.29	4.161e-06	5e-06	4.151e-06	8.975e-06	6.574e-06	8.361e-06	7.447e-06	8.278e-06
	-1.291	4.163e-06	5.004e-06	4.158e-06	8.954e-06	6.573e-06	8.363e-06	7.476e-06	8.276e-06
	-1.292	4.165e-06	5.008e-06	4.165e-06	8.933e-06	6.573e-06	8.366e-06	7.505e-06	8.273e-06
	-1.293	4.167e-06	5.012e-06	4.172e-06	8.911e-06	6.574e-06	8.369e-06	7.534e-06	8.271e-06
	-1.294	4.169e-06	5.017e-06	4.179e-06	8.89e-06	6.574e-06	8.372e-06	7.564e-06	8.268e-06
	-1.295	4.171e-06	5.021e-06	4.187e-06	8.868e-06	6.574e-06	8.374e-06	7.594e-06	8.266e-06
	-1.296	4.173e-06	5.025e-06	4.195e-06	8.847e-06	6.574e-06	8.377e-06	7.625e-06	8.264e-06
	-1.297	4.175e-06	5.029e-06	4.203e-06	8.825e-06	6.574e-06	8.38e-06	7.657e-06	8.262e-06
	-1.298	4.177e-06	5.034e-06	4.212e-06	8.804e-06	6.575e-06	8.382e-06	7.688e-06	8.261e-06
	-1.299	4.179e-06	5.038e-06	4.22e-06	8.782e-06	6.575e-06	8.385e-06	7.721e-06	8.259e-06
	-1.3	4.182e-06	5.042e-06	4.229e-06	8.76e-06	6.575e-06	8.387e-06	7.753e-06	8.258e-06
	-1.301	4.184e-06	5.047e-06	4.239e-06	8.739e-06	6.576e-06	8.39e-06	7.786e-06	8.256e-06
	-1.302	4.186e-06	5.051e-06	4.248e-06	8.718e-06	6.576e-06	8.392e-06	7.82e-06	8.255e-06
	-1.303	4.189e-06	5.055e-06	4.258e-06	8.696e-06	6.577e-06	8.394e-06	7.853e-06	8.254e-06
	-1.304	4.192e-06	5.06e-06	4.269e-06	8.675e-06	6.577e-06	8.397e-06	7.888e-06	8.253e-06
	-1.305	4.194e-06	5.064e-06	4.279e-06	8.654e-06	6.578e-06	8.399e-06	7.922e-06	8.252e-06
	-1.306	4.197e-06	5.068e-06	4.29e-06	8.633e-06	6.579e-06	8.401e-06	7.957e-06	8.251e-06
	-1.307	4.2e-06	5.073e-06	4.302e-06	8.612e-06	6.579e-06	8.403e-06	7.992e-06	8.25e-06
	-1.308	4.202e-06	5.077e-06	4.314e-06	8.591e-06	6.58e-06	8.405e-06	8.027e-06	8.249e-06
	-1.309	4.205e-06	5.082e-06	4.326e-06	8.571e-06	6.581e-06	8.407e-06	8.062e-06	8.249e-06
	-1.31	4.208e-06	5.086e-06	4.338e-06	8.55e-06	6.582e-06	8.409e-06	8.098e-06	8.248e-06
	-1.311	4.211e-06	5.09e-06	4.351e-06	8.53e-06	6.582e-06	8.411e-06	8.133e-06	8.248e-06
	-1.312	4.214e-06	5.095e-06	4.364e-06	8.51e-06	6.583e-06	8.413e-06	8.169e-06	8.248e-06
	-1.313	4.217e-06	5.099e-06	4.378e-06	8.49e-06	6.584e-06	8.415e-06	8.205e-06	8.247e-06
	-1.314	4.22e-06	5.103e-06	4.392e-06	8.47e-06	6.585e-06	8.417e-06	8.241e-06	8.247e-06
	-1.315	4.223e-06	5.107e-06	4.407e-06	8.451e-06	6.586e-06	8.418e-06	8.277e-06	8.247e-06
	-1.316	4.227e-06	5.112e-06	4.422e-06	8.432e-06	6.587e-06	8.42e-06	8.312e-06	8.247e-06
	-1.317	4.23e-06	5.116e-06	4.438e-06	8.412e-06	6.588e-06	8.422e-06	8.348e-06	8.247e-06
	-1.318	4.233e-06	5.12e-06	4.454e-06	8.394e-06	6.59e-06	8.423e-06	8.383e-06	8.248e-06
	-1.319	4.236e-06	5.124e-06	4.47e-06	8.375e-06	6.591e-06	8.425e-06	8.419e-06	8.248e-06
	-1.32	4.24e-06	5.128e-06	4.487e-06	8.357e-06	6.592e-06	8.426e-06	8.453e-06	8.248e-06
	-1.321	4.243e-06	5.133e-06	4.505e-06	8.338e-06	6.593e-06	8.427e-06	8.488e-06	8.249e-06
	-1.322	4.246e-06	5.137e-06	4.523e-06	8.321e-06	6.595e-06	8.429e-06	8.522e-06	8.249e-06
	-1.323	4.25e-06	5.141e-06	4.542e-06	8.303e-06	6.596e-06	8.43e-06	8.556e-06	8.25e-06
	-1.324	4.253e-06	5.145e-06	4.561e-06	8.285e-06	6.597e-06	8.431e-06	8.589e-06	8.25e-06
	-1.325	4.257e-06	5.149e-06	4.581e-06	8.268e-06	6.599e-06	8.432e-06	8.622e-06	8.251e-06
	-1.326	4.26e-06	5.153e-06	4.602e-06	8.251e-06	6.6e-06	8.434e-06	8.655e-06	8.252e-06
	-1.327	4.264e-06	5.157e-06	4.623e-06	8.234e-06	6.602e-06	8.435e-06	8.686e-06	8.253e-06
	-1.328	4.267e-06	5.16e-06	4.645e-06	8.218e-06	6.603e-06	8.436e-06	8.717e-06	8.254e-06
	-1.329	4.271e-06	5.164e-06	4.667e-06	8.202e-06	6.605e-06	8.437e-06	8.747e-06	8.255e-06
	-1.33	4.275e-06	5.168e-06	4.69e-06	8.185e-06	6.606e-06	8.438e-06	8.777e-06	8.256e-06
	-1.331	4.278e-06	5.172e-06	4.714e-06	8.17e-06	6.608e-06	8.439e-06	8.806e-06	8.257e-06
	-1.332	4.282e-06	5.176e-06	4.738e-06	8.154e-06	6.609e-06	8.439e-06	8.833e-06	8.258e-06
	-1.333	4.286e-06	5.179e-06	4.763e-06	8.139e-06	6.611e-06	8.44e-06	8.86e-06	8.259e-06
	-1.334	4.29e-06	5.183e-06	4.789e-06	8.124e-06	6.613e-06	8.441e-06	8.886e-06	8.26e-06
	-1.335	4.294e-06	5.187e-06	4.816e-06	8.109e-06	6.615e-06	8.442e-06	8.911e-06	8.262e-06
	-1.336	4.297e-06	5.19e-06	4.843e-06	8.094e-06	6.617e-06	8.443e-06	8.935e-06	8.263e-06
	-1.337	4.301e-06	5.194e-06	4.871e-06	8.08e-06	6.618e-06	8.443e-06	8.958e-06	8.264e-06
	-1.338	4.305e-06	5.198e-06	4.9e-06	8.065e-06	6.62e-06	8.444e-06	8.98e-06	8.266e-06
	-1.339	4.309e-06	5.201e-06	4.93e-06	8.051e-06	6.622e-06	8.445e-06	9.001e-06	8.268e-06
	-1.34	4.313e-06	5.205e-06	4.96e-06	8.038e-06	6.624e-06	8.445e-06	9.02e-06	8.269e-06
	-1.341	4.317e-06	5.208e-06	4.991e-06	8.024e-06	6.626e-06	8.446e-06	9.039e-06	8.271e-06
	-1.342	4.321e-06	5.212e-06	5.024e-06	8.011e-06	6.628e-06	8.446e-06	9.056e-06	8.272e-06
	-1.343	4.325e-06	5.215e-06	5.057e-06	7.998e-06	6.63e-06	8.447e-06	9.072e-06	8.274e-06
	-1.344	4.33e-06	5.219e-06	5.09e-06	7.985e-06	6.632e-06	8.448e-06	9.087e-06	8.276e-06
	-1.345	4.334e-06	5.222e-06	5.125e-06	7.972e-06	6.634e-06	8.448e-06	9.1e-06	8.278e-06
	-1.346	4.338e-06	5.226e-06	5.161e-06	7.96e-06	6.637e-06	8.449e-06	9.113e-06	8.28e-06
	-1.347	4.342e-06	5.229e-06	5.197e-06	7.947e-06	6.639e-06	8.449e-06	9.124e-06	8.281e-06
	-1.348	4.346e-06	5.233e-06	5.235e-06	7.935e-06	6.641e-06	8.45e-06	9.134e-06	8.283e-06
	-1.349	4.351e-06	5.236e-06	5.273e-06	7.924e-06	6.643e-06	8.451e-06	9.143e-06	8.285e-06
	-1.35	4.355e-06	5.24e-06	5.312e-06	7.912e-06	6.646e-06	8.451e-06	9.151e-06	8.287e-06
	-1.351	4.36e-06	5.243e-06	5.352e-06	7.9e-06	6.648e-06	8.452e-06	9.157e-06	8.29e-06
	-1.352	4.364e-06	5.247e-06	5.394e-06	7.889e-06	6.65e-06	8.453e-06	9.162e-06	8.292e-06
	-1.353	4.368e-06	5.251e-06	5.436e-06	7.878e-06	6.653e-06	8.453e-06	9.167e-06	8.294e-06
	-1.354	4.373e-06	5.254e-06	5.479e-06	7.867e-06	6.655e-06	8.454e-06	9.17e-06	8.296e-06
	-1.355	4.378e-06	5.258e-06	5.523e-06	7.857e-06	6.658e-06	8.455e-06	9.172e-06	8.298e-06
	-1.356	4.382e-06	5.261e-06	5.568e-06	7.846e-06	6.66e-06	8.456e-06	9.173e-06	8.3e-06
	-1.357	4.387e-06	5.265e-06	5.614e-06	7.836e-06	6.663e-06	8.456e-06	9.172e-06	8.303e-06
	-1.358	4.391e-06	5.269e-06	5.661e-06	7.826e-06	6.665e-06	8.457e-06	9.171e-06	8.305e-06
	-1.359	4.396e-06	5.272e-06	5.709e-06	7.816e-06	6.668e-06	8.458e-06	9.169e-06	8.307e-06
	-1.36	4.401e-06	5.276e-06	5.758e-06	7.806e-06	6.67e-06	8.459e-06	9.166e-06	8.31e-06
	-1.361	4.406e-06	5.28e-06	5.807e-06	7.796e-06	6.673e-06	8.46e-06	9.162e-06	8.312e-06
	-1.362	4.411e-06	5.284e-06	5.858e-06	7.787e-06	6.676e-06	8.461e-06	9.158e-06	8.314e-06
	-1.363	4.415e-06	5.288e-06	5.91e-06	7.778e-06	6.678e-06	8.463e-06	9.152e-06	8.317e-06
	-1.364	4.42e-06	5.292e-06	5.963e-06	7.769e-06	6.681e-06	8.464e-06	9.146e-06	8.319e-06
	-1.365	4.425e-06	5.296e-06	6.017e-06	7.76e-06	6.684e-06	8.465e-06	9.139e-06	8.322e-06
	-1.366	4.43e-06	5.3e-06	6.071e-06	7.751e-06	6.687e-06	8.466e-06	9.131e-06	8.324e-06
	-1.367	4.435e-06	5.304e-06	6.127e-06	7.743e-06	6.69e-06	8.468e-06	9.122e-06	8.327e-06
	-1.368	4.44e-06	5.308e-06	6.184e-06	7.734e-06	6.693e-06	8.469e-06	9.113e-06	8.329e-06
	-1.369	4.446e-06	5.313e-06	6.241e-06	7.726e-06	6.696e-06	8.471e-06	9.104e-06	8.332e-06
	-1.37	4.451e-06	5.317e-06	6.3e-06	7.718e-06	6.699e-06	8.473e-06	9.094e-06	8.335e-06
	-1.371	4.456e-06	5.322e-06	6.359e-06	7.71e-06	6.702e-06	8.474e-06	9.083e-06	8.337e-06
	-1.372	4.461e-06	5.326e-06	6.419e-06	7.702e-06	6.705e-06	8.476e-06	9.072e-06	8.34e-06
	-1.373	4.466e-06	5.331e-06	6.48e-06	7.694e-06	6.708e-06	8.478e-06	9.061e-06	8.342e-06
	-1.374	4.472e-06	5.335e-06	6.542e-06	7.687e-06	6.711e-06	8.48e-06	9.049e-06	8.345e-06
	-1.375	4.477e-06	5.34e-06	6.605e-06	7.68e-06	6.714e-06	8.482e-06	9.037e-06	8.348e-06
	-1.376	4.482e-06	5.345e-06	6.669e-06	7.672e-06	6.717e-06	8.484e-06	9.025e-06	8.351e-06
	-1.377	4.488e-06	5.35e-06	6.733e-06	7.665e-06	6.72e-06	8.486e-06	9.012e-06	8.353e-06
	-1.378	4.493e-06	5.355e-06	6.798e-06	7.658e-06	6.724e-06	8.489e-06	8.999e-06	8.356e-06
	-1.379	4.499e-06	5.36e-06	6.863e-06	7.652e-06	6.727e-06	8.491e-06	8.986e-06	8.359e-06
	-1.38	4.504e-06	5.366e-06	6.93e-06	7.645e-06	6.73e-06	8.494e-06	8.973e-06	8.362e-06
	-1.381	4.51e-06	5.371e-06	6.997e-06	7.639e-06	6.734e-06	8.496e-06	8.96e-06	8.364e-06
	-1.382	4.516e-06	5.377e-06	7.064e-06	7.632e-06	6.737e-06	8.499e-06	8.947e-06	8.367e-06
	-1.383	4.521e-06	5.382e-06	7.132e-06	7.626e-06	6.74e-06	8.502e-06	8.933e-06	8.37e-06
	-1.384	4.527e-06	5.388e-06	7.201e-06	7.62e-06	6.744e-06	8.505e-06	8.92e-06	8.373e-06
	-1.385	4.533e-06	5.394e-06	7.27e-06	7.614e-06	6.747e-06	8.508e-06	8.907e-06	8.376e-06
	-1.386	4.538e-06	5.4e-06	7.339e-06	7.608e-06	6.751e-06	8.511e-06	8.893e-06	8.379e-06
	-1.387	4.544e-06	5.406e-06	7.409e-06	7.602e-06	6.754e-06	8.514e-06	8.88e-06	8.382e-06
	-1.388	4.55e-06	5.413e-06	7.479e-06	7.597e-06	6.758e-06	8.517e-06	8.867e-06	8.385e-06
	-1.389	4.556e-06	5.419e-06	7.549e-06	7.591e-06	6.761e-06	8.521e-06	8.853e-06	8.388e-06
	-1.39	4.562e-06	5.426e-06	7.619e-06	7.586e-06	6.765e-06	8.524e-06	8.84e-06	8.391e-06
	-1.391	4.568e-06	5.433e-06	7.689e-06	7.581e-06	6.769e-06	8.528e-06	8.827e-06	8.394e-06
	-1.392	4.574e-06	5.44e-06	7.76e-06	7.576e-06	6.772e-06	8.532e-06	8.815e-06	8.397e-06
	-1.393	4.58e-06	5.447e-06	7.83e-06	7.571e-06	6.776e-06	8.536e-06	8.802e-06	8.4e-06
	-1.394	4.586e-06	5.454e-06	7.901e-06	7.566e-06	6.78e-06	8.539e-06	8.789e-06	8.403e-06
	-1.395	4.592e-06	5.462e-06	7.971e-06	7.561e-06	6.784e-06	8.544e-06	8.777e-06	8.406e-06
	-1.396	4.598e-06	5.469e-06	8.041e-06	7.556e-06	6.788e-06	8.548e-06	8.765e-06	8.409e-06
	-1.397	4.604e-06	5.477e-06	8.11e-06	7.552e-06	6.791e-06	8.552e-06	8.753e-06	8.412e-06
	-1.398	4.611e-06	5.485e-06	8.18e-06	7.548e-06	6.795e-06	8.556e-06	8.741e-06	8.415e-06
	-1.399	4.617e-06	5.494e-06	8.248e-06	7.543e-06	6.799e-06	8.561e-06	8.729e-06	8.418e-06
	-1.4	4.623e-06	5.502e-06	8.317e-06	7.539e-06	6.803e-06	8.565e-06	8.718e-06	8.422e-06
	-1.401	4.63e-06	5.511e-06	8.385e-06	7.535e-06	6.807e-06	8.57e-06	8.707e-06	8.425e-06
	-1.402	4.636e-06	5.52e-06	8.452e-06	7.531e-06	6.811e-06	8.575e-06	8.696e-06	8.428e-06
	-1.403	4.642e-06	5.529e-06	8.518e-06	7.527e-06	6.816e-06	8.58e-06	8.685e-06	8.432e-06
	-1.404	4.649e-06	5.539e-06	8.584e-06	7.523e-06	6.82e-06	8.585e-06	8.674e-06	8.435e-06
	-1.405	4.655e-06	5.548e-06	8.649e-06	7.52e-06	6.824e-06	8.59e-06	8.664e-06	8.438e-06
	-1.406	4.662e-06	5.558e-06	8.713e-06	7.516e-06	6.828e-06	8.595e-06	8.654e-06	8.442e-06
	-1.407	4.669e-06	5.568e-06	8.775e-06	7.513e-06	6.832e-06	8.6e-06	8.644e-06	8.445e-06
	-1.408	4.675e-06	5.579e-06	8.837e-06	7.509e-06	6.837e-06	8.606e-06	8.635e-06	8.449e-06
	-1.409	4.682e-06	5.59e-06	8.898e-06	7.506e-06	6.841e-06	8.611e-06	8.625e-06	8.452e-06
	-1.41	4.689e-06	5.601e-06	8.958e-06	7.503e-06	6.845e-06	8.617e-06	8.616e-06	8.456e-06
	-1.411	4.695e-06	5.612e-06	9.016e-06	7.5e-06	6.85e-06	8.623e-06	8.607e-06	8.46e-06
	-1.412	4.702e-06	5.623e-06	9.073e-06	7.497e-06	6.854e-06	8.629e-06	8.599e-06	8.463e-06
	-1.413	4.709e-06	5.635e-06	9.128e-06	7.494e-06	6.859e-06	8.635e-06	8.59e-06	8.467e-06
	-1.414	4.716e-06	5.648e-06	9.183e-06	7.492e-06	6.863e-06	8.641e-06	8.582e-06	8.471e-06
	-1.415	4.723e-06	5.66e-06	9.235e-06	7.489e-06	6.868e-06	8.647e-06	8.575e-06	8.475e-06
	-1.416	4.73e-06	5.673e-06	9.287e-06	7.486e-06	6.872e-06	8.653e-06	8.567e-06	8.479e-06
	-1.417	4.737e-06	5.686e-06	9.336e-06	7.484e-06	6.877e-06	8.66e-06	8.56e-06	8.483e-06
	-1.418	4.744e-06	5.699e-06	9.384e-06	7.482e-06	6.882e-06	8.666e-06	8.553e-06	8.487e-06
	-1.419	4.751e-06	5.713e-06	9.431e-06	7.479e-06	6.886e-06	8.673e-06	8.546e-06	8.491e-06
	-1.42	4.758e-06	5.727e-06	9.475e-06	7.477e-06	6.891e-06	8.679e-06	8.539e-06	8.496e-06
	-1.421	4.766e-06	5.742e-06	9.518e-06	7.475e-06	6.896e-06	8.686e-06	8.533e-06	8.5e-06
	-1.422	4.773e-06	5.757e-06	9.559e-06	7.473e-06	6.901e-06	8.693e-06	8.527e-06	8.504e-06
	-1.423	4.78e-06	5.772e-06	9.599e-06	7.471e-06	6.906e-06	8.7e-06	8.521e-06	8.509e-06
	-1.424	4.788e-06	5.787e-06	9.636e-06	7.469e-06	6.911e-06	8.707e-06	8.515e-06	8.513e-06
	-1.425	4.795e-06	5.803e-06	9.672e-06	7.467e-06	6.916e-06	8.714e-06	8.51e-06	8.518e-06
	-1.426	4.802e-06	5.819e-06	9.706e-06	7.466e-06	6.921e-06	8.721e-06	8.505e-06	8.523e-06
	-1.427	4.81e-06	5.836e-06	9.738e-06	7.464e-06	6.926e-06	8.729e-06	8.5e-06	8.527e-06
	-1.428	4.817e-06	5.853e-06	9.768e-06	7.463e-06	6.931e-06	8.736e-06	8.496e-06	8.532e-06
	-1.429	4.825e-06	5.87e-06	9.796e-06	7.461e-06	6.936e-06	8.743e-06	8.491e-06	8.537e-06
	-1.43	4.833e-06	5.888e-06	9.823e-06	7.46e-06	6.941e-06	8.751e-06	8.487e-06	8.542e-06
	-1.431	4.84e-06	5.906e-06	9.847e-06	7.459e-06	6.946e-06	8.758e-06	8.483e-06	8.547e-06
	-1.432	4.848e-06	5.924e-06	9.87e-06	7.457e-06	6.952e-06	8.766e-06	8.479e-06	8.553e-06
	-1.433	4.856e-06	5.943e-06	9.891e-06	7.456e-06	6.957e-06	8.774e-06	8.476e-06	8.558e-06
	-1.434	4.863e-06	5.962e-06	9.91e-06	7.455e-06	6.962e-06	8.781e-06	8.473e-06	8.563e-06
	-1.435	4.871e-06	5.982e-06	9.927e-06	7.454e-06	6.968e-06	8.789e-06	8.47e-06	8.569e-06
	-1.436	4.879e-06	6.002e-06	9.942e-06	7.453e-06	6.973e-06	8.797e-06	8.467e-06	8.575e-06
	-1.437	4.887e-06	6.022e-06	9.956e-06	7.452e-06	6.979e-06	8.805e-06	8.465e-06	8.58e-06
	-1.438	4.895e-06	6.043e-06	9.967e-06	7.452e-06	6.984e-06	8.812e-06	8.462e-06	8.586e-06
	-1.439	4.903e-06	6.064e-06	9.977e-06	7.451e-06	6.99e-06	8.82e-06	8.46e-06	8.592e-06
	-1.44	4.912e-06	6.086e-06	9.986e-06	7.451e-06	6.996e-06	8.828e-06	8.459e-06	8.598e-06
	-1.441	4.92e-06	6.108e-06	9.992e-06	7.45e-06	7.001e-06	8.836e-06	8.457e-06	8.604e-06
	-1.442	4.928e-06	6.13e-06	9.997e-06	7.45e-06	7.007e-06	8.844e-06	8.456e-06	8.61e-06
	-1.443	4.936e-06	6.153e-06	1e-05	7.449e-06	7.013e-06	8.852e-06	8.454e-06	8.617e-06
	-1.444	4.945e-06	6.176e-06	1e-05	7.449e-06	7.019e-06	8.86e-06	8.453e-06	8.623e-06
	-1.445	4.953e-06	6.2e-06	1e-05	7.449e-06	7.024e-06	8.868e-06	8.453e-06	8.63e-06
	-1.446	4.962e-06	6.224e-06	1e-05	7.449e-06	7.03e-06	8.876e-06	8.452e-06	8.636e-06
	-1.447	4.971e-06	6.249e-06	9.999e-06	7.449e-06	7.036e-06	8.884e-06	8.452e-06	8.643e-06
	-1.448	4.979e-06	6.274e-06	9.995e-06	7.449e-06	7.042e-06	8.892e-06	8.452e-06	8.65e-06
	-1.449	4.988e-06	6.3e-06	9.99e-06	7.449e-06	7.048e-06	8.899e-06	8.452e-06	8.657e-06
	-1.45	4.997e-06	6.326e-06	9.984e-06	7.449e-06	7.054e-06	8.907e-06	8.452e-06	8.664e-06
	-1.451	5.006e-06	6.352e-06	9.976e-06	7.449e-06	7.06e-06	8.915e-06	8.453e-06	8.671e-06
	-1.452	5.015e-06	6.379e-06	9.967e-06	7.449e-06	7.066e-06	8.923e-06	8.453e-06	8.679e-06
	-1.453	5.024e-06	6.407e-06	9.957e-06	7.45e-06	7.073e-06	8.931e-06	8.454e-06	8.686e-06
	-1.454	5.033e-06	6.435e-06	9.946e-06	7.45e-06	7.079e-06	8.939e-06	8.455e-06	8.694e-06
	-1.455	5.043e-06	6.464e-06	9.934e-06	7.451e-06	7.085e-06	8.947e-06	8.456e-06	8.702e-06
	-1.456	5.052e-06	6.493e-06	9.92e-06	7.451e-06	7.091e-06	8.954e-06	8.458e-06	8.709e-06
	-1.457	5.062e-06	6.523e-06	9.906e-06	7.452e-06	7.097e-06	8.962e-06	8.459e-06	8.717e-06
	-1.458	5.071e-06	6.553e-06	9.891e-06	7.453e-06	7.104e-06	8.97e-06	8.461e-06	8.726e-06
	-1.459	5.081e-06	6.584e-06	9.876e-06	7.453e-06	7.11e-06	8.978e-06	8.463e-06	8.734e-06
	-1.46	5.091e-06	6.616e-06	9.859e-06	7.454e-06	7.116e-06	8.985e-06	8.465e-06	8.742e-06
	-1.461	5.101e-06	6.648e-06	9.842e-06	7.455e-06	7.123e-06	8.993e-06	8.467e-06	8.751e-06
	-1.462	5.111e-06	6.681e-06	9.824e-06	7.456e-06	7.129e-06	9.001e-06	8.47e-06	8.759e-06
	-1.463	5.121e-06	6.714e-06	9.805e-06	7.457e-06	7.135e-06	9.008e-06	8.472e-06	8.768e-06
	-1.464	5.132e-06	6.748e-06	9.786e-06	7.458e-06	7.142e-06	9.016e-06	8.475e-06	8.777e-06
	-1.465	5.142e-06	6.783e-06	9.766e-06	7.46e-06	7.148e-06	9.023e-06	8.477e-06	8.786e-06
	-1.466	5.153e-06	6.819e-06	9.746e-06	7.461e-06	7.154e-06	9.031e-06	8.48e-06	8.796e-06
	-1.467	5.164e-06	6.855e-06	9.725e-06	7.462e-06	7.161e-06	9.038e-06	8.483e-06	8.805e-06
	-1.468	5.174e-06	6.892e-06	9.704e-06	7.464e-06	7.167e-06	9.045e-06	8.486e-06	8.815e-06
	-1.469	5.185e-06	6.93e-06	9.683e-06	7.465e-06	7.174e-06	9.053e-06	8.49e-06	8.825e-06
	-1.47	5.197e-06	6.968e-06	9.661e-06	7.467e-06	7.18e-06	9.06e-06	8.493e-06	8.835e-06
	-1.471	5.208e-06	7.007e-06	9.639e-06	7.468e-06	7.186e-06	9.067e-06	8.496e-06	8.845e-06
	-1.472	5.219e-06	7.047e-06	9.616e-06	7.47e-06	7.193e-06	9.075e-06	8.5e-06	8.855e-06
	-1.473	5.231e-06	7.088e-06	9.594e-06	7.471e-06	7.199e-06	9.082e-06	8.503e-06	8.866e-06
	-1.474	5.243e-06	7.13e-06	9.571e-06	7.473e-06	7.206e-06	9.089e-06	8.507e-06	8.877e-06
	-1.475	5.255e-06	7.172e-06	9.548e-06	7.475e-06	7.212e-06	9.096e-06	8.51e-06	8.888e-06
	-1.476	5.267e-06	7.216e-06	9.525e-06	7.477e-06	7.219e-06	9.103e-06	8.514e-06	8.899e-06
	-1.477	5.279e-06	7.26e-06	9.502e-06	7.479e-06	7.225e-06	9.11e-06	8.518e-06	8.911e-06
	-1.478	5.291e-06	7.305e-06	9.479e-06	7.481e-06	7.231e-06	9.117e-06	8.521e-06	8.923e-06
	-1.479	5.304e-06	7.351e-06	9.455e-06	7.483e-06	7.238e-06	9.124e-06	8.525e-06	8.935e-06
	-1.48	5.317e-06	7.398e-06	9.432e-06	7.485e-06	7.244e-06	9.131e-06	8.529e-06	8.947e-06
	-1.481	5.33e-06	7.446e-06	9.408e-06	7.487e-06	7.251e-06	9.138e-06	8.533e-06	8.96e-06
	-1.482	5.343e-06	7.494e-06	9.385e-06	7.489e-06	7.257e-06	9.145e-06	8.537e-06	8.973e-06
	-1.483	5.356e-06	7.544e-06	9.362e-06	7.491e-06	7.264e-06	9.152e-06	8.541e-06	8.986e-06
	-1.484	5.37e-06	7.594e-06	9.339e-06	7.494e-06	7.27e-06	9.159e-06	8.545e-06	9e-06
	-1.485	5.383e-06	7.646e-06	9.315e-06	7.496e-06	7.277e-06	9.166e-06	8.549e-06	9.014e-06
	-1.486	5.397e-06	7.698e-06	9.292e-06	7.498e-06	7.283e-06	9.173e-06	8.552e-06	9.028e-06
	-1.487	5.411e-06	7.751e-06	9.269e-06	7.501e-06	7.29e-06	9.18e-06	8.556e-06	9.043e-06
	-1.488	5.426e-06	7.806e-06	9.247e-06	7.503e-06	7.296e-06	9.187e-06	8.56e-06	9.058e-06
	-1.489	5.44e-06	7.861e-06	9.224e-06	7.505e-06	7.303e-06	9.194e-06	8.564e-06	9.073e-06
	-1.49	5.455e-06	7.917e-06	9.201e-06	7.508e-06	7.309e-06	9.201e-06	8.568e-06	9.089e-06
	-1.491	5.47e-06	7.974e-06	9.179e-06	7.511e-06	7.316e-06	9.208e-06	8.572e-06	9.106e-06
	-1.492	5.486e-06	8.032e-06	9.157e-06	7.513e-06	7.322e-06	9.215e-06	8.576e-06	9.122e-06
	-1.493	5.501e-06	8.091e-06	9.135e-06	7.516e-06	7.329e-06	9.222e-06	8.58e-06	9.14e-06
	-1.494	5.517e-06	8.15e-06	9.113e-06	7.518e-06	7.336e-06	9.229e-06	8.583e-06	9.157e-06
	-1.495	5.533e-06	8.211e-06	9.091e-06	7.521e-06	7.343e-06	9.237e-06	8.587e-06	9.176e-06
	-1.496	5.549e-06	8.272e-06	9.07e-06	7.524e-06	7.349e-06	9.244e-06	8.591e-06	9.194e-06
	-1.497	5.566e-06	8.335e-06	9.049e-06	7.527e-06	7.356e-06	9.251e-06	8.595e-06	9.214e-06
	-1.498	5.583e-06	8.398e-06	9.028e-06	7.529e-06	7.363e-06	9.258e-06	8.598e-06	9.234e-06
	-1.499	5.6e-06	8.462e-06	9.007e-06	7.532e-06	7.37e-06	9.265e-06	8.602e-06	9.254e-06
	-1.5	5.618e-06	8.526e-06	8.986e-06	7.535e-06	7.377e-06	9.273e-06	8.606e-06	9.275e-06
	-1.501	5.636e-06	8.591e-06	8.966e-06	7.538e-06	7.384e-06	9.28e-06	8.61e-06	9.297e-06
	-1.502	5.654e-06	8.658e-06	8.946e-06	7.541e-06	7.391e-06	9.288e-06	8.613e-06	9.32e-06
	-1.503	5.672e-06	8.724e-06	8.926e-06	7.544e-06	7.399e-06	9.295e-06	8.617e-06	9.343e-06
	-1.504	5.691e-06	8.792e-06	8.907e-06	7.547e-06	7.406e-06	9.303e-06	8.62e-06	9.367e-06
	-1.505	5.71e-06	8.86e-06	8.887e-06	7.55e-06	7.413e-06	9.31e-06	8.624e-06	9.391e-06
	-1.506	5.73e-06	8.928e-06	8.868e-06	7.553e-06	7.421e-06	9.318e-06	8.628e-06	9.416e-06
	-1.507	5.75e-06	8.997e-06	8.85e-06	7.556e-06	7.428e-06	9.326e-06	8.631e-06	9.443e-06
	-1.508	5.77e-06	9.066e-06	8.831e-06	7.559e-06	7.436e-06	9.334e-06	8.635e-06	9.47e-06
	-1.509	5.791e-06	9.136e-06	8.813e-06	7.562e-06	7.443e-06	9.342e-06	8.638e-06	9.498e-06
	-1.51	5.812e-06	9.207e-06	8.795e-06	7.566e-06	7.451e-06	9.35e-06	8.642e-06	9.526e-06
	-1.511	5.833e-06	9.277e-06	8.777e-06	7.569e-06	7.458e-06	9.358e-06	8.645e-06	9.556e-06
	-1.512	5.855e-06	9.348e-06	8.76e-06	7.572e-06	7.466e-06	9.366e-06	8.649e-06	9.587e-06
	-1.513	5.878e-06	9.419e-06	8.742e-06	7.575e-06	7.474e-06	9.374e-06	8.652e-06	9.619e-06
	-1.514	5.9e-06	9.49e-06	8.726e-06	7.579e-06	7.482e-06	9.382e-06	8.656e-06	9.651e-06
	-1.515	5.924e-06	9.561e-06	8.709e-06	7.582e-06	7.49e-06	9.39e-06	8.66e-06	9.685e-06
	-1.516	5.947e-06	9.633e-06	8.692e-06	7.585e-06	7.498e-06	9.399e-06	8.663e-06	9.72e-06
	-1.517	5.972e-06	9.704e-06	8.676e-06	7.588e-06	7.506e-06	9.407e-06	8.667e-06	9.756e-06
	-1.518	5.996e-06	9.775e-06	8.66e-06	7.592e-06	7.515e-06	9.416e-06	8.67e-06	9.794e-06
	-1.519	6.022e-06	9.846e-06	8.645e-06	7.595e-06	7.523e-06	9.424e-06	8.674e-06	9.832e-06
	-1.52	6.047e-06	9.916e-06	8.629e-06	7.599e-06	7.531e-06	9.433e-06	8.678e-06	9.872e-06
	-1.521	6.073e-06	9.987e-06	8.614e-06	7.602e-06	7.54e-06	9.442e-06	8.681e-06	9.914e-06
	-1.522	6.1e-06	1.006e-05	8.6e-06	7.605e-06	7.548e-06	9.451e-06	8.685e-06	9.956e-06
	-1.523	6.127e-06	1.013e-05	8.585e-06	7.609e-06	7.557e-06	9.459e-06	8.689e-06	1e-05
	-1.524	6.155e-06	1.02e-05	8.571e-06	7.612e-06	7.566e-06	9.468e-06	8.692e-06	1.005e-05
	-1.525	6.183e-06	1.026e-05	8.557e-06	7.616e-06	7.575e-06	9.477e-06	8.696e-06	1.009e-05
	-1.526	6.212e-06	1.033e-05	8.543e-06	7.619e-06	7.584e-06	9.486e-06	8.7e-06	1.014e-05
	-1.527	6.242e-06	1.04e-05	8.529e-06	7.623e-06	7.593e-06	9.496e-06	8.704e-06	1.019e-05
	-1.528	6.272e-06	1.046e-05	8.516e-06	7.626e-06	7.602e-06	9.505e-06	8.707e-06	1.024e-05
	-1.529	6.302e-06	1.053e-05	8.503e-06	7.63e-06	7.611e-06	9.514e-06	8.711e-06	1.03e-05
	-1.53	6.333e-06	1.059e-05	8.49e-06	7.634e-06	7.62e-06	9.523e-06	8.715e-06	1.035e-05
	-1.531	6.365e-06	1.066e-05	8.477e-06	7.637e-06	7.629e-06	9.533e-06	8.719e-06	1.041e-05
	-1.532	6.397e-06	1.072e-05	8.465e-06	7.641e-06	7.639e-06	9.542e-06	8.723e-06	1.047e-05
	-1.533	6.43e-06	1.078e-05	8.453e-06	7.644e-06	7.648e-06	9.551e-06	8.727e-06	1.053e-05
	-1.534	6.463e-06	1.084e-05	8.441e-06	7.648e-06	7.658e-06	9.561e-06	8.731e-06	1.06e-05
	-1.535	6.497e-06	1.09e-05	8.429e-06	7.652e-06	7.667e-06	9.57e-06	8.735e-06	1.066e-05
	-1.536	6.532e-06	1.095e-05	8.418e-06	7.655e-06	7.677e-06	9.58e-06	8.739e-06	1.073e-05
	-1.537	6.567e-06	1.101e-05	8.407e-06	7.659e-06	7.687e-06	9.589e-06	8.743e-06	1.08e-05
	-1.538	6.602e-06	1.106e-05	8.396e-06	7.663e-06	7.697e-06	9.599e-06	8.748e-06	1.087e-05
	-1.539	6.638e-06	1.112e-05	8.385e-06	7.667e-06	7.707e-06	9.609e-06	8.752e-06	1.095e-05
	-1.54	6.675e-06	1.117e-05	8.375e-06	7.67e-06	7.717e-06	9.618e-06	8.756e-06	1.102e-05
	-1.541	6.712e-06	1.122e-05	8.364e-06	7.674e-06	7.727e-06	9.628e-06	8.76e-06	1.11e-05
	-1.542	6.75e-06	1.127e-05	8.354e-06	7.678e-06	7.738e-06	9.637e-06	8.765e-06	1.118e-05
	-1.543	6.788e-06	1.131e-05	8.344e-06	7.682e-06	7.748e-06	9.647e-06	8.769e-06	1.127e-05
	-1.544	6.827e-06	1.136e-05	8.334e-06	7.686e-06	7.758e-06	9.657e-06	8.773e-06	1.136e-05
	-1.545	6.866e-06	1.14e-05	8.325e-06	7.69e-06	7.769e-06	9.666e-06	8.778e-06	1.145e-05
	-1.546	6.905e-06	1.144e-05	8.315e-06	7.694e-06	7.78e-06	9.676e-06	8.782e-06	1.154e-05
	-1.547	6.945e-06	1.148e-05	8.306e-06	7.698e-06	7.79e-06	9.686e-06	8.787e-06	1.163e-05
	-1.548	6.986e-06	1.152e-05	8.297e-06	7.702e-06	7.801e-06	9.696e-06	8.792e-06	1.173e-05
	-1.549	7.026e-06	1.156e-05	8.288e-06	7.706e-06	7.812e-06	9.705e-06	8.796e-06	1.183e-05
	-1.55	7.068e-06	1.159e-05	8.28e-06	7.71e-06	7.823e-06	9.715e-06	8.801e-06	1.193e-05
	-1.551	7.109e-06	1.162e-05	8.271e-06	7.714e-06	7.834e-06	9.725e-06	8.806e-06	1.204e-05
	-1.552	7.151e-06	1.165e-05	8.263e-06	7.718e-06	7.845e-06	9.734e-06	8.81e-06	1.214e-05
	-1.553	7.193e-06	1.168e-05	8.255e-06	7.722e-06	7.856e-06	9.744e-06	8.815e-06	1.225e-05
	-1.554	7.235e-06	1.171e-05	8.247e-06	7.726e-06	7.867e-06	9.754e-06	8.82e-06	1.237e-05
	-1.555	7.278e-06	1.173e-05	8.239e-06	7.73e-06	7.879e-06	9.764e-06	8.825e-06	1.248e-05
	-1.556	7.321e-06	1.176e-05	8.231e-06	7.735e-06	7.89e-06	9.773e-06	8.83e-06	1.26e-05
	-1.557	7.364e-06	1.178e-05	8.224e-06	7.739e-06	7.901e-06	9.783e-06	8.835e-06	1.272e-05
	-1.558	7.407e-06	1.18e-05	8.216e-06	7.743e-06	7.913e-06	9.793e-06	8.84e-06	1.285e-05
	-1.559	7.45e-06	1.182e-05	8.209e-06	7.748e-06	7.924e-06	9.802e-06	8.845e-06	1.297e-05
	-1.56	7.494e-06	1.183e-05	8.202e-06	7.752e-06	7.936e-06	9.812e-06	8.85e-06	1.31e-05
	-1.561	7.537e-06	1.185e-05	8.195e-06	7.756e-06	7.948e-06	9.822e-06	8.855e-06	1.323e-05
	-1.562	7.58e-06	1.186e-05	8.188e-06	7.761e-06	7.96e-06	9.831e-06	8.861e-06	1.336e-05
	-1.563	7.624e-06	1.187e-05	8.182e-06	7.766e-06	7.971e-06	9.841e-06	8.866e-06	1.35e-05
	-1.564	7.667e-06	1.188e-05	8.175e-06	7.77e-06	7.983e-06	9.85e-06	8.871e-06	1.364e-05
	-1.565	7.71e-06	1.189e-05	8.169e-06	7.775e-06	7.995e-06	9.86e-06	8.877e-06	1.378e-05
	-1.566	7.753e-06	1.19e-05	8.163e-06	7.78e-06	8.007e-06	9.87e-06	8.882e-06	1.392e-05
	-1.567	7.796e-06	1.19e-05	8.157e-06	7.784e-06	8.019e-06	9.879e-06	8.887e-06	1.407e-05
	-1.568	7.839e-06	1.191e-05	8.151e-06	7.789e-06	8.031e-06	9.889e-06	8.893e-06	1.421e-05
	-1.569	7.881e-06	1.191e-05	8.145e-06	7.794e-06	8.043e-06	9.899e-06	8.898e-06	1.436e-05
	-1.57	7.923e-06	1.191e-05	8.139e-06	7.799e-06	8.055e-06	9.908e-06	8.904e-06	1.451e-05
	-1.571	7.965e-06	1.191e-05	8.134e-06	7.804e-06	8.067e-06	9.918e-06	8.91e-06	1.466e-05
	-1.572	8.006e-06	1.191e-05	8.128e-06	7.809e-06	8.079e-06	9.927e-06	8.915e-06	1.481e-05
	-1.573	8.047e-06	1.191e-05	8.123e-06	7.814e-06	8.091e-06	9.937e-06	8.921e-06	1.497e-05
	-1.574	8.087e-06	1.191e-05	8.118e-06	7.819e-06	8.104e-06	9.946e-06	8.927e-06	1.512e-05
	-1.575	8.127e-06	1.19e-05	8.113e-06	7.824e-06	8.116e-06	9.956e-06	8.933e-06	1.528e-05
	-1.576	8.166e-06	1.19e-05	8.108e-06	7.829e-06	8.128e-06	9.965e-06	8.939e-06	1.544e-05
	-1.577	8.205e-06	1.189e-05	8.103e-06	7.834e-06	8.14e-06	9.975e-06	8.945e-06	1.559e-05
	-1.578	8.243e-06	1.188e-05	8.098e-06	7.839e-06	8.152e-06	9.985e-06	8.951e-06	1.575e-05
	-1.579	8.281e-06	1.187e-05	8.093e-06	7.845e-06	8.164e-06	9.994e-06	8.957e-06	1.591e-05
	-1.58	8.317e-06	1.186e-05	8.089e-06	7.85e-06	8.177e-06	1e-05	8.963e-06	1.607e-05
	-1.581	8.353e-06	1.185e-05	8.084e-06	7.855e-06	8.189e-06	1.001e-05	8.969e-06	1.623e-05
	-1.582	8.389e-06	1.184e-05	8.08e-06	7.861e-06	8.201e-06	1.002e-05	8.975e-06	1.639e-05
	-1.583	8.423e-06	1.183e-05	8.075e-06	7.866e-06	8.213e-06	1.003e-05	8.981e-06	1.655e-05
	-1.584	8.457e-06	1.182e-05	8.071e-06	7.872e-06	8.225e-06	1.004e-05	8.988e-06	1.67e-05
	-1.585	8.489e-06	1.18e-05	8.067e-06	7.877e-06	8.238e-06	1.005e-05	8.994e-06	1.686e-05
	-1.586	8.521e-06	1.179e-05	8.063e-06	7.883e-06	8.25e-06	1.006e-05	9e-06	1.702e-05
	-1.587	8.552e-06	1.178e-05	8.059e-06	7.889e-06	8.262e-06	1.007e-05	9.007e-06	1.717e-05
	-1.588	8.582e-06	1.176e-05	8.055e-06	7.894e-06	8.274e-06	1.008e-05	9.013e-06	1.733e-05
	-1.589	8.611e-06	1.174e-05	8.051e-06	7.9e-06	8.286e-06	1.009e-05	9.02e-06	1.748e-05
	-1.59	8.64e-06	1.173e-05	8.047e-06	7.906e-06	8.298e-06	1.01e-05	9.026e-06	1.763e-05
	-1.591	8.667e-06	1.171e-05	8.044e-06	7.911e-06	8.31e-06	1.011e-05	9.033e-06	1.778e-05
	-1.592	8.693e-06	1.17e-05	8.04e-06	7.917e-06	8.322e-06	1.012e-05	9.039e-06	1.793e-05
	-1.593	8.718e-06	1.168e-05	8.036e-06	7.923e-06	8.334e-06	1.013e-05	9.046e-06	1.807e-05
	-1.594	8.742e-06	1.166e-05	8.033e-06	7.929e-06	8.346e-06	1.014e-05	9.053e-06	1.821e-05
	-1.595	8.765e-06	1.164e-05	8.029e-06	7.934e-06	8.358e-06	1.015e-05	9.059e-06	1.835e-05
	-1.596	8.787e-06	1.163e-05	8.026e-06	7.94e-06	8.37e-06	1.016e-05	9.066e-06	1.849e-05
	-1.597	8.808e-06	1.161e-05	8.023e-06	7.946e-06	8.382e-06	1.017e-05	9.073e-06	1.863e-05
	-1.598	8.828e-06	1.159e-05	8.02e-06	7.952e-06	8.394e-06	1.018e-05	9.08e-06	1.876e-05
	-1.599	8.847e-06	1.157e-05	8.017e-06	7.958e-06	8.405e-06	1.019e-05	9.086e-06	1.888e-05
	-1.6	8.865e-06	1.155e-05	8.013e-06	7.964e-06	8.417e-06	1.02e-05	9.093e-06	1.901e-05
	-1.601	8.882e-06	1.153e-05	8.01e-06	7.97e-06	8.429e-06	1.021e-05	9.1e-06	1.913e-05
	-1.602	8.898e-06	1.151e-05	8.007e-06	7.976e-06	8.441e-06	1.022e-05	9.107e-06	1.925e-05
	-1.603	8.913e-06	1.149e-05	8.004e-06	7.982e-06	8.452e-06	1.023e-05	9.114e-06	1.936e-05
	-1.604	8.927e-06	1.147e-05	8.002e-06	7.988e-06	8.464e-06	1.024e-05	9.121e-06	1.947e-05
	-1.605	8.94e-06	1.145e-05	7.999e-06	7.993e-06	8.476e-06	1.025e-05	9.129e-06	1.958e-05
	-1.606	8.952e-06	1.143e-05	7.996e-06	7.999e-06	8.487e-06	1.026e-05	9.136e-06	1.968e-05
	-1.607	8.963e-06	1.141e-05	7.993e-06	8.005e-06	8.499e-06	1.027e-05	9.143e-06	1.977e-05
	-1.608	8.973e-06	1.14e-05	7.991e-06	8.011e-06	8.51e-06	1.028e-05	9.15e-06	1.987e-05
	-1.609	8.982e-06	1.138e-05	7.988e-06	8.017e-06	8.522e-06	1.029e-05	9.158e-06	1.996e-05
	-1.61	8.99e-06	1.136e-05	7.986e-06	8.023e-06	8.533e-06	1.03e-05	9.165e-06	2.004e-05
	-1.611	8.997e-06	1.134e-05	7.983e-06	8.029e-06	8.545e-06	1.031e-05	9.173e-06	2.012e-05
	-1.612	9.004e-06	1.132e-05	7.981e-06	8.035e-06	8.556e-06	1.032e-05	9.18e-06	2.019e-05
	-1.613	9.01e-06	1.13e-05	7.978e-06	8.041e-06	8.568e-06	1.033e-05	9.188e-06	2.026e-05
	-1.614	9.014e-06	1.128e-05	7.976e-06	8.047e-06	8.579e-06	1.035e-05	9.196e-06	2.033e-05
	-1.615	9.018e-06	1.126e-05	7.973e-06	8.053e-06	8.591e-06	1.036e-05	9.203e-06	2.039e-05
	-1.616	9.022e-06	1.124e-05	7.971e-06	8.058e-06	8.602e-06	1.037e-05	9.211e-06	2.045e-05
	-1.617	9.025e-06	1.122e-05	7.969e-06	8.064e-06	8.614e-06	1.038e-05	9.219e-06	2.05e-05
	-1.618	9.026e-06	1.12e-05	7.967e-06	8.07e-06	8.625e-06	1.039e-05	9.227e-06	2.055e-05
	-1.619	9.028e-06	1.119e-05	7.965e-06	8.076e-06	8.637e-06	1.04e-05	9.235e-06	2.059e-05
	-1.62	9.028e-06	1.117e-05	7.962e-06	8.082e-06	8.648e-06	1.041e-05	9.244e-06	2.063e-05
	-1.621	9.028e-06	1.115e-05	7.96e-06	8.087e-06	8.66e-06	1.042e-05	9.252e-06	2.067e-05
	-1.622	9.028e-06	1.113e-05	7.958e-06	8.093e-06	8.672e-06	1.044e-05	9.261e-06	2.07e-05
	-1.623	9.027e-06	1.111e-05	7.956e-06	8.099e-06	8.683e-06	1.045e-05	9.269e-06	2.072e-05
	-1.624	9.025e-06	1.109e-05	7.954e-06	8.104e-06	8.695e-06	1.046e-05	9.278e-06	2.074e-05
	-1.625	9.023e-06	1.108e-05	7.952e-06	8.11e-06	8.707e-06	1.047e-05	9.286e-06	2.076e-05
	-1.626	9.021e-06	1.106e-05	7.95e-06	8.115e-06	8.718e-06	1.048e-05	9.295e-06	2.078e-05
	-1.627	9.018e-06	1.104e-05	7.949e-06	8.121e-06	8.73e-06	1.05e-05	9.304e-06	2.079e-05
	-1.628	9.014e-06	1.103e-05	7.947e-06	8.126e-06	8.742e-06	1.051e-05	9.314e-06	2.079e-05
	-1.629	9.01e-06	1.101e-05	7.945e-06	8.132e-06	8.754e-06	1.052e-05	9.323e-06	2.08e-05
	-1.63	9.006e-06	1.099e-05	7.943e-06	8.137e-06	8.766e-06	1.053e-05	9.332e-06	2.08e-05
	-1.631	9.002e-06	1.098e-05	7.941e-06	8.143e-06	8.778e-06	1.055e-05	9.342e-06	2.079e-05
	-1.632	8.997e-06	1.096e-05	7.94e-06	8.148e-06	8.79e-06	1.056e-05	9.352e-06	2.079e-05
	-1.633	8.992e-06	1.094e-05	7.938e-06	8.153e-06	8.802e-06	1.057e-05	9.362e-06	2.078e-05
	-1.634	8.986e-06	1.093e-05	7.936e-06	8.159e-06	8.814e-06	1.059e-05	9.372e-06	2.076e-05
	-1.635	8.981e-06	1.091e-05	7.934e-06	8.164e-06	8.826e-06	1.06e-05	9.382e-06	2.075e-05
	-1.636	8.975e-06	1.09e-05	7.933e-06	8.169e-06	8.839e-06	1.061e-05	9.392e-06	2.073e-05
	-1.637	8.969e-06	1.088e-05	7.931e-06	8.174e-06	8.851e-06	1.063e-05	9.403e-06	2.071e-05
	-1.638	8.963e-06	1.087e-05	7.93e-06	8.179e-06	8.864e-06	1.064e-05	9.414e-06	2.069e-05
	-1.639	8.956e-06	1.085e-05	7.928e-06	8.185e-06	8.876e-06	1.065e-05	9.425e-06	2.066e-05
	-1.64	8.95e-06	1.084e-05	7.926e-06	8.19e-06	8.889e-06	1.067e-05	9.436e-06	2.064e-05
	-1.641	8.943e-06	1.082e-05	7.925e-06	8.195e-06	8.902e-06	1.068e-05	9.447e-06	2.061e-05
	-1.642	8.936e-06	1.081e-05	7.923e-06	8.2e-06	8.915e-06	1.069e-05	9.459e-06	2.058e-05
	-1.643	8.93e-06	1.079e-05	7.922e-06	8.205e-06	8.927e-06	1.071e-05	9.47e-06	2.055e-05
	-1.644	8.923e-06	1.078e-05	7.92e-06	8.209e-06	8.94e-06	1.072e-05	9.482e-06	2.051e-05
	-1.645	8.916e-06	1.077e-05	7.919e-06	8.214e-06	8.954e-06	1.074e-05	9.495e-06	2.048e-05
	-1.646	8.909e-06	1.075e-05	7.918e-06	8.219e-06	8.967e-06	1.075e-05	9.507e-06	2.045e-05
	-1.647	8.902e-06	1.074e-05	7.916e-06	8.224e-06	8.98e-06	1.077e-05	9.52e-06	2.041e-05
	-1.648	8.895e-06	1.073e-05	7.915e-06	8.228e-06	8.994e-06	1.078e-05	9.533e-06	2.037e-05
	-1.649	8.888e-06	1.072e-05	7.913e-06	8.233e-06	9.007e-06	1.08e-05	9.546e-06	2.033e-05
	-1.65	8.881e-06	1.07e-05	7.912e-06	8.238e-06	9.021e-06	1.081e-05	9.56e-06	2.029e-05
	-1.651	8.874e-06	1.069e-05	7.911e-06	8.242e-06	9.035e-06	1.083e-05	9.573e-06	2.026e-05
	-1.652	8.867e-06	1.068e-05	7.909e-06	8.247e-06	9.048e-06	1.085e-05	9.588e-06	2.022e-05
	-1.653	8.86e-06	1.067e-05	7.908e-06	8.251e-06	9.062e-06	1.086e-05	9.602e-06	2.018e-05
	-1.654	8.853e-06	1.066e-05	7.907e-06	8.256e-06	9.077e-06	1.088e-05	9.617e-06	2.014e-05
	-1.655	8.847e-06	1.065e-05	7.906e-06	8.26e-06	9.091e-06	1.09e-05	9.632e-06	2.009e-05
	-1.656	8.84e-06	1.063e-05	7.905e-06	8.265e-06	9.105e-06	1.091e-05	9.647e-06	2.005e-05
	-1.657	8.834e-06	1.062e-05	7.903e-06	8.269e-06	9.12e-06	1.093e-05	9.663e-06	2.001e-05
	-1.658	8.827e-06	1.061e-05	7.902e-06	8.273e-06	9.134e-06	1.095e-05	9.679e-06	1.997e-05
	-1.659	8.821e-06	1.06e-05	7.901e-06	8.278e-06	9.149e-06	1.096e-05	9.695e-06	1.993e-05
	-1.66	8.815e-06	1.059e-05	7.9e-06	8.282e-06	9.164e-06	1.098e-05	9.712e-06	1.989e-05
	-1.661	8.809e-06	1.058e-05	7.899e-06	8.286e-06	9.179e-06	1.1e-05	9.729e-06	1.985e-05
	-1.662	8.803e-06	1.057e-05	7.898e-06	8.29e-06	9.195e-06	1.102e-05	9.747e-06	1.981e-05
	-1.663	8.797e-06	1.056e-05	7.897e-06	8.294e-06	9.21e-06	1.104e-05	9.765e-06	1.977e-05
	-1.664	8.791e-06	1.055e-05	7.896e-06	8.299e-06	9.226e-06	1.106e-05	9.783e-06	1.973e-05
	-1.665	8.785e-06	1.054e-05	7.895e-06	8.303e-06	9.241e-06	1.108e-05	9.802e-06	1.97e-05
	-1.666	8.78e-06	1.053e-05	7.894e-06	8.307e-06	9.257e-06	1.109e-05	9.821e-06	1.966e-05
	-1.667	8.775e-06	1.053e-05	7.893e-06	8.311e-06	9.273e-06	1.111e-05	9.841e-06	1.962e-05
	-1.668	8.77e-06	1.052e-05	7.892e-06	8.315e-06	9.29e-06	1.113e-05	9.861e-06	1.958e-05
	-1.669	8.765e-06	1.051e-05	7.892e-06	8.319e-06	9.306e-06	1.115e-05	9.881e-06	1.955e-05
	-1.67	8.76e-06	1.05e-05	7.891e-06	8.323e-06	9.323e-06	1.118e-05	9.903e-06	1.951e-05
	-1.671	8.755e-06	1.049e-05	7.89e-06	8.327e-06	9.34e-06	1.12e-05	9.924e-06	1.948e-05
	-1.672	8.751e-06	1.048e-05	7.889e-06	8.33e-06	9.357e-06	1.122e-05	9.947e-06	1.944e-05
	-1.673	8.746e-06	1.048e-05	7.888e-06	8.334e-06	9.374e-06	1.124e-05	9.969e-06	1.941e-05
	-1.674	8.742e-06	1.047e-05	7.888e-06	8.338e-06	9.391e-06	1.126e-05	9.993e-06	1.938e-05
	-1.675	8.738e-06	1.046e-05	7.887e-06	8.342e-06	9.409e-06	1.128e-05	1.002e-05	1.935e-05
	-1.676	8.734e-06	1.045e-05	7.886e-06	8.346e-06	9.427e-06	1.131e-05	1.004e-05	1.932e-05
	-1.677	8.731e-06	1.045e-05	7.886e-06	8.35e-06	9.445e-06	1.133e-05	1.007e-05	1.929e-05
	-1.678	8.727e-06	1.044e-05	7.885e-06	8.354e-06	9.463e-06	1.135e-05	1.009e-05	1.926e-05
	-1.679	8.724e-06	1.043e-05	7.885e-06	8.357e-06	9.482e-06	1.138e-05	1.012e-05	1.923e-05
	-1.68	8.721e-06	1.043e-05	7.884e-06	8.361e-06	9.5e-06	1.14e-05	1.015e-05	1.92e-05
	-1.681	8.718e-06	1.042e-05	7.883e-06	8.365e-06	9.519e-06	1.142e-05	1.017e-05	1.917e-05
	-1.682	8.715e-06	1.041e-05	7.883e-06	8.369e-06	9.538e-06	1.145e-05	1.02e-05	1.915e-05
	-1.683	8.712e-06	1.041e-05	7.882e-06	8.373e-06	9.558e-06	1.148e-05	1.023e-05	1.912e-05
	-1.684	8.709e-06	1.04e-05	7.882e-06	8.376e-06	9.578e-06	1.15e-05	1.026e-05	1.909e-05
	-1.685	8.707e-06	1.04e-05	7.881e-06	8.38e-06	9.597e-06	1.153e-05	1.029e-05	1.907e-05
	-1.686	8.705e-06	1.039e-05	7.881e-06	8.384e-06	9.618e-06	1.155e-05	1.032e-05	1.905e-05
	-1.687	8.703e-06	1.038e-05	7.88e-06	8.388e-06	9.638e-06	1.158e-05	1.036e-05	1.902e-05
	-1.688	8.701e-06	1.038e-05	7.88e-06	8.392e-06	9.659e-06	1.161e-05	1.039e-05	1.9e-05
	-1.689	8.699e-06	1.037e-05	7.88e-06	8.395e-06	9.68e-06	1.164e-05	1.042e-05	1.898e-05
	-1.69	8.698e-06	1.037e-05	7.879e-06	8.399e-06	9.701e-06	1.167e-05	1.046e-05	1.896e-05
	-1.691	8.696e-06	1.036e-05	7.879e-06	8.403e-06	9.722e-06	1.17e-05	1.05e-05	1.894e-05
	-1.692	8.695e-06	1.036e-05	7.878e-06	8.407e-06	9.744e-06	1.173e-05	1.053e-05	1.892e-05
	-1.693	8.694e-06	1.036e-05	7.878e-06	8.411e-06	9.766e-06	1.176e-05	1.057e-05	1.891e-05
	-1.694	8.693e-06	1.035e-05	7.878e-06	8.414e-06	9.788e-06	1.179e-05	1.061e-05	1.889e-05
	-1.695	8.692e-06	1.035e-05	7.877e-06	8.418e-06	9.811e-06	1.182e-05	1.065e-05	1.887e-05
	-1.696	8.691e-06	1.034e-05	7.877e-06	8.422e-06	9.834e-06	1.185e-05	1.069e-05	1.886e-05
	-1.697	8.691e-06	1.034e-05	7.877e-06	8.426e-06	9.857e-06	1.188e-05	1.073e-05	1.884e-05
	-1.698	8.69e-06	1.033e-05	7.876e-06	8.43e-06	9.881e-06	1.192e-05	1.078e-05	1.883e-05
	-1.699	8.69e-06	1.033e-05	7.876e-06	8.433e-06	9.905e-06	1.195e-05	1.082e-05	1.882e-05
	-1.7	8.69e-06	1.033e-05	7.876e-06	8.437e-06	9.929e-06	1.199e-05	1.087e-05	1.88e-05
	-1.701	8.69e-06	1.032e-05	7.876e-06	8.441e-06	9.954e-06	1.202e-05	1.092e-05	1.879e-05
	-1.702	8.69e-06	1.032e-05	7.875e-06	8.445e-06	9.979e-06	1.206e-05	1.097e-05	1.878e-05
	-1.703	8.69e-06	1.032e-05	7.875e-06	8.449e-06	1e-05	1.21e-05	1.102e-05	1.877e-05
	-1.704	8.691e-06	1.031e-05	7.875e-06	8.453e-06	1.003e-05	1.213e-05	1.107e-05	1.876e-05
	-1.705	8.691e-06	1.031e-05	7.875e-06	8.456e-06	1.006e-05	1.217e-05	1.112e-05	1.875e-05
	-1.706	8.692e-06	1.031e-05	7.874e-06	8.46e-06	1.008e-05	1.221e-05	1.118e-05	1.875e-05
	-1.707	8.693e-06	1.031e-05	7.874e-06	8.464e-06	1.011e-05	1.225e-05	1.123e-05	1.874e-05
	-1.708	8.694e-06	1.03e-05	7.874e-06	8.468e-06	1.014e-05	1.229e-05	1.129e-05	1.873e-05
	-1.709	8.695e-06	1.03e-05	7.874e-06	8.472e-06	1.016e-05	1.233e-05	1.135e-05	1.873e-05
	-1.71	8.696e-06	1.03e-05	7.874e-06	8.476e-06	1.019e-05	1.238e-05	1.141e-05	1.872e-05
	-1.711	8.698e-06	1.03e-05	7.873e-06	8.48e-06	1.022e-05	1.242e-05	1.147e-05	1.872e-05
	-1.712	8.699e-06	1.029e-05	7.873e-06	8.484e-06	1.025e-05	1.247e-05	1.153e-05	1.871e-05
	-1.713	8.701e-06	1.029e-05	7.873e-06	8.488e-06	1.028e-05	1.251e-05	1.16e-05	1.871e-05
	-1.714	8.702e-06	1.029e-05	7.873e-06	8.492e-06	1.031e-05	1.256e-05	1.167e-05	1.87e-05
	-1.715	8.704e-06	1.029e-05	7.873e-06	8.496e-06	1.034e-05	1.261e-05	1.174e-05	1.87e-05
	-1.716	8.706e-06	1.029e-05	7.873e-06	8.5e-06	1.037e-05	1.265e-05	1.181e-05	1.87e-05
	-1.717	8.708e-06	1.029e-05	7.872e-06	8.504e-06	1.04e-05	1.27e-05	1.188e-05	1.87e-05
	-1.718	8.711e-06	1.029e-05	7.872e-06	8.508e-06	1.043e-05	1.276e-05	1.196e-05	1.87e-05
	-1.719	8.713e-06	1.028e-05	7.872e-06	8.512e-06	1.047e-05	1.281e-05	1.204e-05	1.87e-05
	-1.72	8.715e-06	1.028e-05	7.872e-06	8.516e-06	1.05e-05	1.286e-05	1.211e-05	1.87e-05
	-1.721	8.718e-06	1.028e-05	7.872e-06	8.52e-06	1.053e-05	1.292e-05	1.22e-05	1.87e-05
	-1.722	8.721e-06	1.028e-05	7.872e-06	8.524e-06	1.057e-05	1.297e-05	1.228e-05	1.87e-05
	-1.723	8.723e-06	1.028e-05	7.872e-06	8.528e-06	1.06e-05	1.303e-05	1.236e-05	1.871e-05
	-1.724	8.726e-06	1.028e-05	7.872e-06	8.533e-06	1.064e-05	1.309e-05	1.245e-05	1.871e-05
	-1.725	8.729e-06	1.028e-05	7.872e-06	8.537e-06	1.067e-05	1.315e-05	1.254e-05	1.871e-05
	-1.726	8.732e-06	1.028e-05	7.872e-06	8.541e-06	1.071e-05	1.321e-05	1.263e-05	1.872e-05
	-1.727	8.736e-06	1.028e-05	7.872e-06	8.545e-06	1.075e-05	1.327e-05	1.273e-05	1.872e-05
	-1.728	8.739e-06	1.028e-05	7.872e-06	8.549e-06	1.079e-05	1.333e-05	1.283e-05	1.872e-05
	-1.729	8.742e-06	1.028e-05	7.872e-06	8.554e-06	1.082e-05	1.34e-05	1.292e-05	1.873e-05
	-1.73	8.746e-06	1.028e-05	7.872e-06	8.558e-06	1.086e-05	1.346e-05	1.303e-05	1.874e-05
	-1.731	8.749e-06	1.028e-05	7.872e-06	8.562e-06	1.09e-05	1.353e-05	1.313e-05	1.874e-05
	-1.732	8.753e-06	1.028e-05	7.872e-06	8.567e-06	1.094e-05	1.36e-05	1.323e-05	1.875e-05
	-1.733	8.757e-06	1.028e-05	7.872e-06	8.571e-06	1.099e-05	1.367e-05	1.334e-05	1.876e-05
	-1.734	8.76e-06	1.028e-05	7.872e-06	8.576e-06	1.103e-05	1.374e-05	1.345e-05	1.876e-05
	-1.735	8.764e-06	1.028e-05	7.872e-06	8.58e-06	1.107e-05	1.382e-05	1.357e-05	1.877e-05
	-1.736	8.768e-06	1.028e-05	7.872e-06	8.585e-06	1.112e-05	1.389e-05	1.368e-05	1.878e-05
	-1.737	8.772e-06	1.028e-05	7.873e-06	8.589e-06	1.116e-05	1.397e-05	1.38e-05	1.879e-05
	-1.738	8.777e-06	1.028e-05	7.873e-06	8.594e-06	1.121e-05	1.405e-05	1.392e-05	1.88e-05
	-1.739	8.781e-06	1.029e-05	7.873e-06	8.599e-06	1.125e-05	1.413e-05	1.404e-05	1.881e-05
	-1.74	8.785e-06	1.029e-05	7.873e-06	8.603e-06	1.13e-05	1.421e-05	1.417e-05	1.882e-05
	-1.741	8.79e-06	1.029e-05	7.874e-06	8.608e-06	1.135e-05	1.429e-05	1.429e-05	1.883e-05
	-1.742	8.794e-06	1.029e-05	7.874e-06	8.613e-06	1.14e-05	1.438e-05	1.442e-05	1.884e-05
	-1.743	8.799e-06	1.029e-05	7.874e-06	8.618e-06	1.145e-05	1.447e-05	1.455e-05	1.885e-05
	-1.744	8.803e-06	1.029e-05	7.875e-06	8.623e-06	1.15e-05	1.456e-05	1.469e-05	1.886e-05
	-1.745	8.808e-06	1.03e-05	7.875e-06	8.628e-06	1.155e-05	1.465e-05	1.482e-05	1.887e-05
	-1.746	8.813e-06	1.03e-05	7.875e-06	8.633e-06	1.16e-05	1.474e-05	1.496e-05	1.888e-05
	-1.747	8.818e-06	1.03e-05	7.876e-06	8.638e-06	1.165e-05	1.484e-05	1.51e-05	1.89e-05
	-1.748	8.822e-06	1.03e-05	7.876e-06	8.643e-06	1.171e-05	1.493e-05	1.524e-05	1.891e-05
	-1.749	8.827e-06	1.03e-05	7.877e-06	8.648e-06	1.176e-05	1.503e-05	1.538e-05	1.892e-05
	-1.75	8.833e-06	1.031e-05	7.877e-06	8.653e-06	1.182e-05	1.513e-05	1.553e-05	1.893e-05
	-1.751	8.838e-06	1.031e-05	7.878e-06	8.658e-06	1.188e-05	1.523e-05	1.568e-05	1.895e-05
	-1.752	8.843e-06	1.031e-05	7.878e-06	8.663e-06	1.194e-05	1.534e-05	1.582e-05	1.896e-05
	-1.753	8.848e-06	1.031e-05	7.879e-06	8.669e-06	1.2e-05	1.544e-05	1.597e-05	1.898e-05
	-1.754	8.854e-06	1.032e-05	7.879e-06	8.674e-06	1.206e-05	1.555e-05	1.613e-05	1.899e-05
	-1.755	8.859e-06	1.032e-05	7.88e-06	8.679e-06	1.212e-05	1.566e-05	1.628e-05	1.9e-05
	-1.756	8.864e-06	1.032e-05	7.88e-06	8.685e-06	1.218e-05	1.577e-05	1.643e-05	1.902e-05
	-1.757	8.87e-06	1.033e-05	7.881e-06	8.69e-06	1.225e-05	1.589e-05	1.659e-05	1.903e-05
	-1.758	8.876e-06	1.033e-05	7.882e-06	8.696e-06	1.231e-05	1.6e-05	1.674e-05	1.905e-05
	-1.759	8.881e-06	1.033e-05	7.882e-06	8.701e-06	1.238e-05	1.612e-05	1.69e-05	1.906e-05
	-1.76	8.887e-06	1.034e-05	7.883e-06	8.707e-06	1.245e-05	1.624e-05	1.706e-05	1.908e-05
	-1.761	8.893e-06	1.034e-05	7.883e-06	8.712e-06	1.251e-05	1.636e-05	1.721e-05	1.91e-05
	-1.762	8.899e-06	1.034e-05	7.884e-06	8.718e-06	1.258e-05	1.648e-05	1.737e-05	1.911e-05
	-1.763	8.905e-06	1.035e-05	7.885e-06	8.724e-06	1.265e-05	1.661e-05	1.753e-05	1.913e-05
	-1.764	8.911e-06	1.035e-05	7.885e-06	8.729e-06	1.273e-05	1.673e-05	1.769e-05	1.914e-05
	-1.765	8.917e-06	1.036e-05	7.886e-06	8.735e-06	1.28e-05	1.686e-05	1.785e-05	1.916e-05
	-1.766	8.923e-06	1.036e-05	7.887e-06	8.741e-06	1.287e-05	1.699e-05	1.8e-05	1.918e-05
	-1.767	8.929e-06	1.036e-05	7.888e-06	8.747e-06	1.295e-05	1.712e-05	1.816e-05	1.919e-05
	-1.768	8.935e-06	1.037e-05	7.888e-06	8.752e-06	1.303e-05	1.725e-05	1.832e-05	1.921e-05
	-1.769	8.941e-06	1.037e-05	7.889e-06	8.758e-06	1.31e-05	1.739e-05	1.848e-05	1.923e-05
	-1.77	8.948e-06	1.038e-05	7.89e-06	8.764e-06	1.318e-05	1.752e-05	1.863e-05	1.925e-05
	-1.771	8.954e-06	1.038e-05	7.891e-06	8.77e-06	1.326e-05	1.766e-05	1.878e-05	1.926e-05
	-1.772	8.961e-06	1.039e-05	7.891e-06	8.776e-06	1.335e-05	1.78e-05	1.894e-05	1.928e-05
	-1.773	8.967e-06	1.039e-05	7.892e-06	8.782e-06	1.343e-05	1.794e-05	1.909e-05	1.93e-05
	-1.774	8.974e-06	1.04e-05	7.893e-06	8.788e-06	1.351e-05	1.808e-05	1.924e-05	1.932e-05
	-1.775	8.98e-06	1.04e-05	7.894e-06	8.795e-06	1.36e-05	1.822e-05	1.939e-05	1.933e-05
	-1.776	8.987e-06	1.041e-05	7.895e-06	8.801e-06	1.368e-05	1.837e-05	1.953e-05	1.935e-05
	-1.777	8.993e-06	1.041e-05	7.896e-06	8.807e-06	1.377e-05	1.851e-05	1.968e-05	1.937e-05
	-1.778	9e-06	1.042e-05	7.896e-06	8.813e-06	1.386e-05	1.865e-05	1.982e-05	1.939e-05
	-1.779	9.007e-06	1.042e-05	7.897e-06	8.82e-06	1.395e-05	1.88e-05	1.996e-05	1.941e-05
	-1.78	9.014e-06	1.043e-05	7.898e-06	8.826e-06	1.403e-05	1.895e-05	2.009e-05	1.943e-05
	-1.781	9.021e-06	1.043e-05	7.899e-06	8.832e-06	1.413e-05	1.909e-05	2.023e-05	1.945e-05
	-1.782	9.028e-06	1.044e-05	7.9e-06	8.839e-06	1.422e-05	1.924e-05	2.036e-05	1.946e-05
	-1.783	9.034e-06	1.045e-05	7.901e-06	8.845e-06	1.431e-05	1.939e-05	2.049e-05	1.948e-05
	-1.784	9.041e-06	1.045e-05	7.902e-06	8.852e-06	1.44e-05	1.953e-05	2.061e-05	1.95e-05
	-1.785	9.048e-06	1.046e-05	7.903e-06	8.858e-06	1.45e-05	1.968e-05	2.073e-05	1.952e-05
	-1.786	9.056e-06	1.046e-05	7.904e-06	8.865e-06	1.459e-05	1.983e-05	2.085e-05	1.954e-05
	-1.787	9.063e-06	1.047e-05	7.906e-06	8.871e-06	1.469e-05	1.998e-05	2.096e-05	1.956e-05
	-1.788	9.07e-06	1.048e-05	7.907e-06	8.878e-06	1.478e-05	2.012e-05	2.107e-05	1.958e-05
	-1.789	9.077e-06	1.048e-05	7.908e-06	8.885e-06	1.488e-05	2.027e-05	2.118e-05	1.96e-05
	-1.79	9.084e-06	1.049e-05	7.909e-06	8.892e-06	1.498e-05	2.041e-05	2.128e-05	1.962e-05
	-1.791	9.091e-06	1.05e-05	7.91e-06	8.899e-06	1.507e-05	2.056e-05	2.138e-05	1.964e-05
	-1.792	9.099e-06	1.05e-05	7.911e-06	8.906e-06	1.517e-05	2.07e-05	2.147e-05	1.966e-05
	-1.793	9.106e-06	1.051e-05	7.913e-06	8.912e-06	1.527e-05	2.084e-05	2.156e-05	1.968e-05
	-1.794	9.113e-06	1.052e-05	7.914e-06	8.919e-06	1.537e-05	2.098e-05	2.165e-05	1.97e-05
	-1.795	9.121e-06	1.053e-05	7.915e-06	8.927e-06	1.546e-05	2.112e-05	2.173e-05	1.972e-05
	-1.796	9.128e-06	1.053e-05	7.916e-06	8.934e-06	1.556e-05	2.126e-05	2.18e-05	1.974e-05
	-1.797	9.135e-06	1.054e-05	7.918e-06	8.941e-06	1.566e-05	2.14e-05	2.187e-05	1.976e-05
	-1.798	9.143e-06	1.055e-05	7.919e-06	8.948e-06	1.576e-05	2.153e-05	2.194e-05	1.978e-05
	-1.799	9.15e-06	1.056e-05	7.921e-06	8.955e-06	1.586e-05	2.166e-05	2.2e-05	1.981e-05
	-1.8	9.158e-06	1.056e-05	7.922e-06	8.963e-06	1.595e-05	2.179e-05	2.206e-05	1.983e-05
	-1.801	9.165e-06	1.057e-05	7.923e-06	8.97e-06	1.605e-05	2.192e-05	2.212e-05	1.985e-05
	-1.802	9.173e-06	1.058e-05	7.925e-06	8.978e-06	1.615e-05	2.205e-05	2.217e-05	1.987e-05
	-1.803	9.181e-06	1.059e-05	7.926e-06	8.985e-06	1.625e-05	2.217e-05	2.221e-05	1.989e-05
	-1.804	9.188e-06	1.06e-05	7.928e-06	8.993e-06	1.634e-05	2.229e-05	2.225e-05	1.991e-05
	-1.805	9.196e-06	1.06e-05	7.929e-06	9e-06	1.644e-05	2.24e-05	2.229e-05	1.993e-05
	-1.806	9.204e-06	1.061e-05	7.93e-06	9.008e-06	1.653e-05	2.252e-05	2.232e-05	1.995e-05
	-1.807	9.211e-06	1.062e-05	7.932e-06	9.016e-06	1.662e-05	2.263e-05	2.235e-05	1.998e-05
	-1.808	9.219e-06	1.063e-05	7.933e-06	9.024e-06	1.671e-05	2.274e-05	2.238e-05	2e-05
	-1.809	9.227e-06	1.064e-05	7.935e-06	9.032e-06	1.681e-05	2.284e-05	2.24e-05	2.002e-05
	-1.81	9.235e-06	1.065e-05	7.936e-06	9.039e-06	1.69e-05	2.294e-05	2.241e-05	2.004e-05
	-1.811	9.243e-06	1.066e-05	7.938e-06	9.047e-06	1.698e-05	2.304e-05	2.243e-05	2.006e-05
	-1.812	9.251e-06	1.067e-05	7.939e-06	9.056e-06	1.707e-05	2.313e-05	2.244e-05	2.009e-05
	-1.813	9.259e-06	1.068e-05	7.941e-06	9.064e-06	1.716e-05	2.322e-05	2.244e-05	2.011e-05
	-1.814	9.267e-06	1.069e-05	7.942e-06	9.072e-06	1.724e-05	2.331e-05	2.245e-05	2.013e-05
	-1.815	9.275e-06	1.07e-05	7.944e-06	9.08e-06	1.732e-05	2.339e-05	2.245e-05	2.015e-05
	-1.816	9.283e-06	1.071e-05	7.945e-06	9.089e-06	1.74e-05	2.347e-05	2.244e-05	2.018e-05
	-1.817	9.291e-06	1.072e-05	7.947e-06	9.097e-06	1.748e-05	2.354e-05	2.244e-05	2.02e-05
	-1.818	9.299e-06	1.073e-05	7.948e-06	9.105e-06	1.756e-05	2.361e-05	2.243e-05	2.022e-05
	-1.819	9.307e-06	1.074e-05	7.95e-06	9.114e-06	1.763e-05	2.368e-05	2.242e-05	2.025e-05
	-1.82	9.315e-06	1.075e-05	7.951e-06	9.123e-06	1.771e-05	2.374e-05	2.24e-05	2.027e-05
	-1.821	9.323e-06	1.076e-05	7.953e-06	9.131e-06	1.778e-05	2.38e-05	2.239e-05	2.029e-05
	-1.822	9.332e-06	1.077e-05	7.954e-06	9.14e-06	1.785e-05	2.386e-05	2.237e-05	2.032e-05
	-1.823	9.34e-06	1.078e-05	7.956e-06	9.149e-06	1.791e-05	2.391e-05	2.235e-05	2.034e-05
	-1.824	9.348e-06	1.079e-05	7.957e-06	9.158e-06	1.798e-05	2.395e-05	2.232e-05	2.036e-05
	-1.825	9.357e-06	1.08e-05	7.959e-06	9.167e-06	1.804e-05	2.4e-05	2.23e-05	2.039e-05
	-1.826	9.365e-06	1.081e-05	7.96e-06	9.176e-06	1.81e-05	2.404e-05	2.228e-05	2.041e-05
	-1.827	9.374e-06	1.082e-05	7.962e-06	9.186e-06	1.816e-05	2.407e-05	2.225e-05	2.043e-05
	-1.828	9.382e-06	1.083e-05	7.963e-06	9.195e-06	1.821e-05	2.411e-05	2.222e-05	2.046e-05
	-1.829	9.391e-06	1.084e-05	7.965e-06	9.204e-06	1.827e-05	2.414e-05	2.219e-05	2.048e-05
	-1.83	9.399e-06	1.086e-05	7.966e-06	9.214e-06	1.832e-05	2.416e-05	2.216e-05	2.051e-05
	-1.831	9.408e-06	1.087e-05	7.968e-06	9.224e-06	1.837e-05	2.419e-05	2.213e-05	2.053e-05
	-1.832	9.417e-06	1.088e-05	7.969e-06	9.233e-06	1.841e-05	2.421e-05	2.21e-05	2.055e-05
	-1.833	9.426e-06	1.089e-05	7.97e-06	9.243e-06	1.846e-05	2.422e-05	2.206e-05	2.058e-05
	-1.834	9.434e-06	1.09e-05	7.972e-06	9.253e-06	1.85e-05	2.424e-05	2.203e-05	2.06e-05
	-1.835	9.443e-06	1.092e-05	7.973e-06	9.263e-06	1.854e-05	2.425e-05	2.2e-05	2.063e-05
	-1.836	9.452e-06	1.093e-05	7.975e-06	9.273e-06	1.857e-05	2.426e-05	2.196e-05	2.065e-05
	-1.837	9.461e-06	1.094e-05	7.976e-06	9.284e-06	1.861e-05	2.426e-05	2.193e-05	2.068e-05
	-1.838	9.47e-06	1.095e-05	7.978e-06	9.294e-06	1.864e-05	2.427e-05	2.189e-05	2.07e-05
	-1.839	9.479e-06	1.096e-05	7.979e-06	9.305e-06	1.867e-05	2.427e-05	2.186e-05	2.073e-05
	-1.84	9.488e-06	1.098e-05	7.98e-06	9.315e-06	1.87e-05	2.427e-05	2.183e-05	2.075e-05
	-1.841	9.497e-06	1.099e-05	7.982e-06	9.326e-06	1.873e-05	2.426e-05	2.179e-05	2.078e-05
	-1.842	9.506e-06	1.1e-05	7.983e-06	9.337e-06	1.875e-05	2.426e-05	2.176e-05	2.081e-05
	-1.843	9.515e-06	1.102e-05	7.985e-06	9.348e-06	1.877e-05	2.425e-05	2.172e-05	2.083e-05
	-1.844	9.524e-06	1.103e-05	7.986e-06	9.359e-06	1.879e-05	2.424e-05	2.169e-05	2.086e-05
	-1.845	9.533e-06	1.104e-05	7.987e-06	9.371e-06	1.881e-05	2.423e-05	2.166e-05	2.088e-05
	-1.846	9.542e-06	1.106e-05	7.989e-06	9.382e-06	1.883e-05	2.422e-05	2.162e-05	2.091e-05
	-1.847	9.551e-06	1.107e-05	7.99e-06	9.394e-06	1.885e-05	2.421e-05	2.159e-05	2.093e-05
	-1.848	9.561e-06	1.108e-05	7.991e-06	9.406e-06	1.886e-05	2.42e-05	2.156e-05	2.096e-05
	-1.849	9.57e-06	1.11e-05	7.993e-06	9.417e-06	1.887e-05	2.419e-05	2.153e-05	2.099e-05
	-1.85	9.579e-06	1.111e-05	7.994e-06	9.43e-06	1.889e-05	2.417e-05	2.15e-05	2.101e-05
	-1.851	9.589e-06	1.112e-05	7.995e-06	9.442e-06	1.89e-05	2.416e-05	2.147e-05	2.104e-05
	-1.852	9.598e-06	1.114e-05	7.997e-06	9.454e-06	1.89e-05	2.414e-05	2.144e-05	2.107e-05
	-1.853	9.607e-06	1.115e-05	7.998e-06	9.467e-06	1.891e-05	2.413e-05	2.141e-05	2.109e-05
	-1.854	9.617e-06	1.117e-05	7.999e-06	9.479e-06	1.892e-05	2.411e-05	2.138e-05	2.112e-05
	-1.855	9.626e-06	1.118e-05	8.001e-06	9.492e-06	1.893e-05	2.409e-05	2.135e-05	2.115e-05
	-1.856	9.636e-06	1.119e-05	8.002e-06	9.505e-06	1.893e-05	2.408e-05	2.133e-05	2.117e-05
	-1.857	9.645e-06	1.121e-05	8.003e-06	9.518e-06	1.894e-05	2.406e-05	2.13e-05	2.12e-05
	-1.858	9.655e-06	1.122e-05	8.004e-06	9.532e-06	1.894e-05	2.404e-05	2.127e-05	2.123e-05
	-1.859	9.664e-06	1.124e-05	8.006e-06	9.545e-06	1.894e-05	2.403e-05	2.125e-05	2.125e-05
	-1.86	9.674e-06	1.125e-05	8.007e-06	9.559e-06	1.895e-05	2.401e-05	2.122e-05	2.128e-05
	-1.861	9.684e-06	1.126e-05	8.008e-06	9.573e-06	1.895e-05	2.399e-05	2.12e-05	2.131e-05
	-1.862	9.693e-06	1.128e-05	8.01e-06	9.587e-06	1.895e-05	2.398e-05	2.118e-05	2.133e-05
	-1.863	9.703e-06	1.129e-05	8.011e-06	9.601e-06	1.895e-05	2.396e-05	2.116e-05	2.136e-05
	-1.864	9.713e-06	1.131e-05	8.012e-06	9.615e-06	1.896e-05	2.395e-05	2.113e-05	2.139e-05
	-1.865	9.723e-06	1.132e-05	8.013e-06	9.63e-06	1.896e-05	2.393e-05	2.111e-05	2.142e-05
	-1.866	9.732e-06	1.134e-05	8.015e-06	9.644e-06	1.896e-05	2.392e-05	2.109e-05	2.144e-05
	-1.867	9.742e-06	1.135e-05	8.016e-06	9.659e-06	1.896e-05	2.39e-05	2.108e-05	2.147e-05
	-1.868	9.752e-06	1.137e-05	8.017e-06	9.674e-06	1.896e-05	2.389e-05	2.106e-05	2.15e-05
	-1.869	9.762e-06	1.138e-05	8.018e-06	9.689e-06	1.896e-05	2.388e-05	2.104e-05	2.153e-05
	-1.87	9.772e-06	1.139e-05	8.02e-06	9.705e-06	1.896e-05	2.387e-05	2.102e-05	2.155e-05
	-1.871	9.782e-06	1.141e-05	8.021e-06	9.72e-06	1.897e-05	2.385e-05	2.101e-05	2.158e-05
	-1.872	9.792e-06	1.142e-05	8.022e-06	9.736e-06	1.897e-05	2.384e-05	2.099e-05	2.161e-05
	-1.873	9.802e-06	1.144e-05	8.023e-06	9.752e-06	1.897e-05	2.383e-05	2.097e-05	2.164e-05
	-1.874	9.812e-06	1.145e-05	8.025e-06	9.768e-06	1.897e-05	2.382e-05	2.096e-05	2.167e-05
	-1.875	9.822e-06	1.147e-05	8.026e-06	9.784e-06	1.897e-05	2.381e-05	2.095e-05	2.169e-05
	-1.876	9.832e-06	1.148e-05	8.027e-06	9.8e-06	1.898e-05	2.381e-05	2.093e-05	2.172e-05
	-1.877	9.842e-06	1.15e-05	8.028e-06	9.817e-06	1.898e-05	2.38e-05	2.092e-05	2.175e-05
	-1.878	9.852e-06	1.151e-05	8.03e-06	9.834e-06	1.899e-05	2.379e-05	2.091e-05	2.178e-05
	-1.879	9.862e-06	1.153e-05	8.031e-06	9.851e-06	1.899e-05	2.379e-05	2.09e-05	2.181e-05
	-1.88	9.872e-06	1.154e-05	8.032e-06	9.868e-06	1.899e-05	2.378e-05	2.089e-05	2.184e-05
	-1.881	9.882e-06	1.156e-05	8.033e-06	9.885e-06	1.9e-05	2.378e-05	2.088e-05	2.187e-05
	-1.882	9.892e-06	1.157e-05	8.035e-06	9.902e-06	1.9e-05	2.377e-05	2.087e-05	2.189e-05
	-1.883	9.903e-06	1.159e-05	8.036e-06	9.92e-06	1.901e-05	2.377e-05	2.086e-05	2.192e-05
	-1.884	9.913e-06	1.16e-05	8.037e-06	9.937e-06	1.902e-05	2.377e-05	2.085e-05	2.195e-05
	-1.885	9.923e-06	1.162e-05	8.039e-06	9.955e-06	1.902e-05	2.376e-05	2.085e-05	2.198e-05
	-1.886	9.933e-06	1.163e-05	8.04e-06	9.973e-06	1.903e-05	2.376e-05	2.084e-05	2.201e-05
	-1.887	9.944e-06	1.164e-05	8.041e-06	9.991e-06	1.904e-05	2.376e-05	2.083e-05	2.204e-05
	-1.888	9.954e-06	1.166e-05	8.042e-06	1.001e-05	1.905e-05	2.376e-05	2.083e-05	2.207e-05
	-1.889	9.964e-06	1.167e-05	8.044e-06	1.003e-05	1.906e-05	2.376e-05	2.082e-05	2.21e-05
	-1.89	9.975e-06	1.169e-05	8.045e-06	1.004e-05	1.907e-05	2.376e-05	2.082e-05	2.213e-05
	-1.891	9.985e-06	1.17e-05	8.046e-06	1.006e-05	1.908e-05	2.377e-05	2.081e-05	2.216e-05
	-1.892	9.996e-06	1.172e-05	8.048e-06	1.008e-05	1.909e-05	2.377e-05	2.081e-05	2.219e-05
	-1.893	1.001e-05	1.173e-05	8.049e-06	1.01e-05	1.91e-05	2.377e-05	2.081e-05	2.222e-05
	-1.894	1.002e-05	1.175e-05	8.05e-06	1.012e-05	1.911e-05	2.378e-05	2.081e-05	2.225e-05
	-1.895	1.003e-05	1.176e-05	8.052e-06	1.014e-05	1.912e-05	2.378e-05	2.08e-05	2.228e-05
	-1.896	1.004e-05	1.178e-05	8.053e-06	1.016e-05	1.913e-05	2.378e-05	2.08e-05	2.231e-05
	-1.897	1.005e-05	1.18e-05	8.054e-06	1.017e-05	1.915e-05	2.379e-05	2.08e-05	2.233e-05
	-1.898	1.006e-05	1.181e-05	8.055e-06	1.019e-05	1.916e-05	2.38e-05	2.08e-05	2.236e-05
	-1.899	1.007e-05	1.183e-05	8.057e-06	1.021e-05	1.917e-05	2.38e-05	2.08e-05	2.24e-05
	-1.9	1.008e-05	1.184e-05	8.058e-06	1.023e-05	1.919e-05	2.381e-05	2.08e-05	2.243e-05
	-1.901	1.009e-05	1.186e-05	8.059e-06	1.025e-05	1.92e-05	2.382e-05	2.081e-05	2.246e-05
	-1.902	1.01e-05	1.187e-05	8.061e-06	1.027e-05	1.922e-05	2.383e-05	2.081e-05	2.249e-05
	-1.903	1.011e-05	1.189e-05	8.062e-06	1.028e-05	1.923e-05	2.383e-05	2.081e-05	2.252e-05
	-1.904	1.012e-05	1.19e-05	8.063e-06	1.03e-05	1.925e-05	2.384e-05	2.081e-05	2.255e-05
	-1.905	1.013e-05	1.192e-05	8.065e-06	1.032e-05	1.927e-05	2.385e-05	2.082e-05	2.258e-05
	-1.906	1.014e-05	1.193e-05	8.066e-06	1.034e-05	1.928e-05	2.386e-05	2.082e-05	2.261e-05
	-1.907	1.015e-05	1.195e-05	8.067e-06	1.036e-05	1.93e-05	2.387e-05	2.082e-05	2.264e-05
	-1.908	1.017e-05	1.197e-05	8.069e-06	1.038e-05	1.932e-05	2.388e-05	2.083e-05	2.267e-05
	-1.909	1.018e-05	1.198e-05	8.07e-06	1.039e-05	1.934e-05	2.39e-05	2.083e-05	2.27e-05
	-1.91	1.019e-05	1.2e-05	8.071e-06	1.041e-05	1.936e-05	2.391e-05	2.084e-05	2.273e-05
	-1.911	1.02e-05	1.201e-05	8.073e-06	1.043e-05	1.938e-05	2.392e-05	2.085e-05	2.276e-05
	-1.912	1.021e-05	1.203e-05	8.074e-06	1.045e-05	1.939e-05	2.393e-05	2.085e-05	2.279e-05
	-1.913	1.022e-05	1.204e-05	8.075e-06	1.046e-05	1.941e-05	2.395e-05	2.086e-05	2.282e-05
	-1.914	1.023e-05	1.206e-05	8.077e-06	1.048e-05	1.944e-05	2.396e-05	2.087e-05	2.285e-05
	-1.915	1.024e-05	1.208e-05	8.078e-06	1.05e-05	1.946e-05	2.398e-05	2.087e-05	2.288e-05
	-1.916	1.025e-05	1.209e-05	8.08e-06	1.051e-05	1.948e-05	2.399e-05	2.088e-05	2.292e-05
	-1.917	1.026e-05	1.211e-05	8.081e-06	1.053e-05	1.95e-05	2.401e-05	2.089e-05	2.295e-05
	-1.918	1.027e-05	1.212e-05	8.082e-06	1.055e-05	1.952e-05	2.402e-05	2.09e-05	2.298e-05
	-1.919	1.029e-05	1.214e-05	8.084e-06	1.056e-05	1.954e-05	2.404e-05	2.091e-05	2.301e-05
	-1.92	1.03e-05	1.216e-05	8.085e-06	1.058e-05	1.957e-05	2.406e-05	2.092e-05	2.304e-05
	-1.921	1.031e-05	1.217e-05	8.087e-06	1.06e-05	1.959e-05	2.408e-05	2.093e-05	2.307e-05
	-1.922	1.032e-05	1.219e-05	8.088e-06	1.061e-05	1.961e-05	2.409e-05	2.094e-05	2.31e-05
	-1.923	1.033e-05	1.221e-05	8.09e-06	1.063e-05	1.964e-05	2.411e-05	2.095e-05	2.314e-05
	-1.924	1.034e-05	1.222e-05	8.091e-06	1.064e-05	1.966e-05	2.413e-05	2.096e-05	2.317e-05
	-1.925	1.035e-05	1.224e-05	8.093e-06	1.066e-05	1.968e-05	2.415e-05	2.097e-05	2.32e-05
	-1.926	1.036e-05	1.226e-05	8.094e-06	1.067e-05	1.971e-05	2.417e-05	2.099e-05	2.323e-05
	-1.927	1.037e-05	1.227e-05	8.096e-06	1.069e-05	1.973e-05	2.419e-05	2.1e-05	2.326e-05
	-1.928	1.039e-05	1.229e-05	8.098e-06	1.07e-05	1.976e-05	2.421e-05	2.101e-05	2.329e-05
	-1.929	1.04e-05	1.231e-05	8.099e-06	1.072e-05	1.978e-05	2.423e-05	2.102e-05	2.333e-05
	-1.93	1.041e-05	1.232e-05	8.101e-06	1.073e-05	1.981e-05	2.425e-05	2.104e-05	2.336e-05
	-1.931	1.042e-05	1.234e-05	8.103e-06	1.075e-05	1.984e-05	2.428e-05	2.105e-05	2.339e-05
	-1.932	1.043e-05	1.236e-05	8.104e-06	1.076e-05	1.986e-05	2.43e-05	2.107e-05	2.342e-05
	-1.933	1.044e-05	1.237e-05	8.106e-06	1.078e-05	1.989e-05	2.432e-05	2.108e-05	2.346e-05
	-1.934	1.045e-05	1.239e-05	8.108e-06	1.079e-05	1.992e-05	2.435e-05	2.11e-05	2.349e-05
	-1.935	1.047e-05	1.241e-05	8.11e-06	1.081e-05	1.995e-05	2.437e-05	2.111e-05	2.352e-05
	-1.936	1.048e-05	1.243e-05	8.112e-06	1.082e-05	1.997e-05	2.44e-05	2.113e-05	2.355e-05
	-1.937	1.049e-05	1.244e-05	8.114e-06	1.084e-05	2e-05	2.442e-05	2.114e-05	2.359e-05
	-1.938	1.05e-05	1.246e-05	8.115e-06	1.085e-05	2.003e-05	2.445e-05	2.116e-05	2.362e-05
	-1.939	1.051e-05	1.248e-05	8.117e-06	1.086e-05	2.006e-05	2.447e-05	2.117e-05	2.365e-05
	-1.94	1.052e-05	1.25e-05	8.119e-06	1.088e-05	2.009e-05	2.45e-05	2.119e-05	2.368e-05
	-1.941	1.053e-05	1.251e-05	8.122e-06	1.089e-05	2.012e-05	2.453e-05	2.121e-05	2.372e-05
	-1.942	1.055e-05	1.253e-05	8.124e-06	1.091e-05	2.015e-05	2.455e-05	2.123e-05	2.375e-05
	-1.943	1.056e-05	1.255e-05	8.126e-06	1.092e-05	2.018e-05	2.458e-05	2.124e-05	2.378e-05
	-1.944	1.057e-05	1.256e-05	8.128e-06	1.093e-05	2.021e-05	2.461e-05	2.126e-05	2.382e-05
	-1.945	1.058e-05	1.258e-05	8.13e-06	1.095e-05	2.024e-05	2.464e-05	2.128e-05	2.385e-05
	-1.946	1.059e-05	1.26e-05	8.133e-06	1.096e-05	2.027e-05	2.467e-05	2.13e-05	2.389e-05
	-1.947	1.06e-05	1.262e-05	8.135e-06	1.097e-05	2.03e-05	2.47e-05	2.132e-05	2.392e-05
	-1.948	1.062e-05	1.263e-05	8.137e-06	1.099e-05	2.033e-05	2.473e-05	2.134e-05	2.395e-05
	-1.949	1.063e-05	1.265e-05	8.14e-06	1.1e-05	2.036e-05	2.476e-05	2.136e-05	2.399e-05
	-1.95	1.064e-05	1.267e-05	8.142e-06	1.101e-05	2.039e-05	2.479e-05	2.138e-05	2.402e-05
	-1.951	1.065e-05	1.269e-05	8.145e-06	1.103e-05	2.043e-05	2.482e-05	2.14e-05	2.406e-05
	-1.952	1.066e-05	1.27e-05	8.148e-06	1.104e-05	2.046e-05	2.486e-05	2.142e-05	2.409e-05
	-1.953	1.068e-05	1.272e-05	8.15e-06	1.105e-05	2.049e-05	2.489e-05	2.144e-05	2.412e-05
	-1.954	1.069e-05	1.274e-05	8.153e-06	1.107e-05	2.052e-05	2.492e-05	2.146e-05	2.416e-05
	-1.955	1.07e-05	1.276e-05	8.156e-06	1.108e-05	2.056e-05	2.496e-05	2.148e-05	2.419e-05
	-1.956	1.071e-05	1.277e-05	8.159e-06	1.109e-05	2.059e-05	2.499e-05	2.151e-05	2.423e-05
	-1.957	1.073e-05	1.279e-05	8.162e-06	1.111e-05	2.062e-05	2.502e-05	2.153e-05	2.426e-05
	-1.958	1.074e-05	1.281e-05	8.165e-06	1.112e-05	2.066e-05	2.506e-05	2.155e-05	2.43e-05
	-1.959	1.075e-05	1.282e-05	8.168e-06	1.113e-05	2.069e-05	2.509e-05	2.157e-05	2.433e-05
	-1.96	1.076e-05	1.284e-05	8.171e-06	1.115e-05	2.073e-05	2.513e-05	2.16e-05	2.437e-05
	-1.961	1.078e-05	1.286e-05	8.174e-06	1.116e-05	2.076e-05	2.517e-05	2.162e-05	2.441e-05
	-1.962	1.079e-05	1.287e-05	8.178e-06	1.117e-05	2.08e-05	2.52e-05	2.164e-05	2.444e-05
	-1.963	1.08e-05	1.289e-05	8.181e-06	1.118e-05	2.083e-05	2.524e-05	2.167e-05	2.448e-05
	-1.964	1.081e-05	1.291e-05	8.185e-06	1.12e-05	2.087e-05	2.528e-05	2.169e-05	2.451e-05
	-1.965	1.083e-05	1.292e-05	8.188e-06	1.121e-05	2.091e-05	2.531e-05	2.172e-05	2.455e-05
	-1.966	1.084e-05	1.294e-05	8.192e-06	1.122e-05	2.094e-05	2.535e-05	2.174e-05	2.459e-05
	-1.967	1.085e-05	1.295e-05	8.196e-06	1.124e-05	2.098e-05	2.539e-05	2.176e-05	2.462e-05
	-1.968	1.086e-05	1.297e-05	8.2e-06	1.125e-05	2.102e-05	2.543e-05	2.179e-05	2.466e-05
	-1.969	1.088e-05	1.298e-05	8.204e-06	1.126e-05	2.105e-05	2.547e-05	2.182e-05	2.47e-05
	-1.97	1.089e-05	1.3e-05	8.208e-06	1.127e-05	2.109e-05	2.551e-05	2.184e-05	2.473e-05
	-1.971	1.09e-05	1.301e-05	8.212e-06	1.129e-05	2.113e-05	2.555e-05	2.187e-05	2.477e-05
	-1.972	1.092e-05	1.303e-05	8.217e-06	1.13e-05	2.117e-05	2.559e-05	2.189e-05	2.481e-05
	-1.973	1.093e-05	1.304e-05	8.221e-06	1.131e-05	2.12e-05	2.563e-05	2.192e-05	2.485e-05
	-1.974	1.094e-05	1.306e-05	8.225e-06	1.133e-05	2.124e-05	2.567e-05	2.195e-05	2.488e-05
	-1.975	1.096e-05	1.307e-05	8.23e-06	1.134e-05	2.128e-05	2.571e-05	2.198e-05	2.492e-05
	-1.976	1.097e-05	1.309e-05	8.235e-06	1.135e-05	2.132e-05	2.575e-05	2.2e-05	2.496e-05
	-1.977	1.098e-05	1.31e-05	8.24e-06	1.136e-05	2.136e-05	2.579e-05	2.203e-05	2.5e-05
	-1.978	1.1e-05	1.312e-05	8.245e-06	1.138e-05	2.14e-05	2.584e-05	2.206e-05	2.504e-05
	-1.979	1.101e-05	1.313e-05	8.25e-06	1.139e-05	2.144e-05	2.588e-05	2.209e-05	2.508e-05
	-1.98	1.103e-05	1.314e-05	8.255e-06	1.14e-05	2.148e-05	2.592e-05	2.212e-05	2.512e-05
	-1.981	1.104e-05	1.316e-05	8.261e-06	1.141e-05	2.152e-05	2.597e-05	2.215e-05	2.516e-05
	-1.982	1.105e-05	1.317e-05	8.266e-06	1.143e-05	2.156e-05	2.601e-05	2.218e-05	2.52e-05
	-1.983	1.107e-05	1.318e-05	8.272e-06	1.144e-05	2.16e-05	2.605e-05	2.221e-05	2.523e-05
	-1.984	1.108e-05	1.32e-05	8.278e-06	1.145e-05	2.164e-05	2.61e-05	2.224e-05	2.527e-05
	-1.985	1.11e-05	1.321e-05	8.283e-06	1.146e-05	2.169e-05	2.614e-05	2.227e-05	2.531e-05
	-1.986	1.111e-05	1.322e-05	8.289e-06	1.147e-05	2.173e-05	2.619e-05	2.23e-05	2.535e-05
	-1.987	1.113e-05	1.323e-05	8.295e-06	1.149e-05	2.177e-05	2.623e-05	2.233e-05	2.539e-05
	-1.988	1.114e-05	1.325e-05	8.301e-06	1.15e-05	2.181e-05	2.628e-05	2.236e-05	2.544e-05
	-1.989	1.115e-05	1.326e-05	8.308e-06	1.151e-05	2.186e-05	2.632e-05	2.239e-05	2.548e-05
	-1.99	1.117e-05	1.327e-05	8.314e-06	1.152e-05	2.19e-05	2.637e-05	2.242e-05	2.552e-05
	-1.991	1.118e-05	1.328e-05	8.32e-06	1.154e-05	2.194e-05	2.641e-05	2.245e-05	2.556e-05
	-1.992	1.12e-05	1.329e-05	8.327e-06	1.155e-05	2.199e-05	2.646e-05	2.249e-05	2.56e-05
	-1.993	1.121e-05	1.33e-05	8.334e-06	1.156e-05	2.203e-05	2.651e-05	2.252e-05	2.564e-05
	-1.994	1.123e-05	1.332e-05	8.34e-06	1.157e-05	2.207e-05	2.656e-05	2.255e-05	2.568e-05
	-1.995	1.124e-05	1.333e-05	8.347e-06	1.158e-05	2.212e-05	2.66e-05	2.258e-05	2.572e-05
	-1.996	1.126e-05	1.334e-05	8.354e-06	1.16e-05	2.216e-05	2.665e-05	2.262e-05	2.577e-05
	-1.997	1.127e-05	1.335e-05	8.361e-06	1.161e-05	2.221e-05	2.67e-05	2.265e-05	2.581e-05
	-1.998	1.129e-05	1.336e-05	8.368e-06	1.162e-05	2.225e-05	2.675e-05	2.268e-05	2.585e-05
	-1.999	1.13e-05	1.337e-05	8.377e-06	1.164e-05	2.23e-05	2.679e-05	2.272e-05	2.59e-05
	-2	1.032e-05	1.247e-05	7.685e-06	1.076e-05	2.169e-05	2.615e-05	2.21e-05	2.533e-05
	-1.999	1.019e-05	1.231e-05	7.607e-06	1.065e-05	2.142e-05	2.585e-05	2.184e-05	2.505e-05
	-1.998	1.007e-05	1.216e-05	7.53e-06	1.053e-05	2.115e-05	2.555e-05	2.158e-05	2.478e-05
	-1.997	9.955e-06	1.201e-05	7.455e-06	1.042e-05	2.089e-05	2.526e-05	2.133e-05	2.452e-05
	-1.996	9.839e-06	1.187e-05	7.381e-06	1.03e-05	2.064e-05	2.497e-05	2.108e-05	2.425e-05
	-1.995	9.725e-06	1.173e-05	7.308e-06	1.019e-05	2.039e-05	2.468e-05	2.083e-05	2.399e-05
	-1.994	9.613e-06	1.159e-05	7.237e-06	1.008e-05	2.014e-05	2.44e-05	2.059e-05	2.374e-05
	-1.993	9.503e-06	1.145e-05	7.168e-06	9.977e-06	1.99e-05	2.412e-05	2.035e-05	2.349e-05
	-1.992	9.395e-06	1.132e-05	7.1e-06	9.872e-06	1.966e-05	2.385e-05	2.012e-05	2.324e-05
	-1.991	9.29e-06	1.119e-05	7.034e-06	9.769e-06	1.942e-05	2.358e-05	1.989e-05	2.3e-05
	-1.99	9.186e-06	1.106e-05	6.969e-06	9.669e-06	1.919e-05	2.332e-05	1.966e-05	2.276e-05
	-1.989	9.085e-06	1.093e-05	6.905e-06	9.57e-06	1.896e-05	2.306e-05	1.944e-05	2.253e-05
	-1.988	8.986e-06	1.081e-05	6.843e-06	9.473e-06	1.874e-05	2.281e-05	1.922e-05	2.23e-05
	-1.987	8.889e-06	1.069e-05	6.783e-06	9.378e-06	1.852e-05	2.256e-05	1.9e-05	2.207e-05
	-1.986	8.794e-06	1.057e-05	6.724e-06	9.285e-06	1.83e-05	2.231e-05	1.879e-05	2.185e-05
	-1.985	8.701e-06	1.046e-05	6.666e-06	9.194e-06	1.809e-05	2.207e-05	1.858e-05	2.163e-05
	-1.984	8.61e-06	1.035e-05	6.61e-06	9.104e-06	1.788e-05	2.184e-05	1.838e-05	2.141e-05
	-1.983	8.522e-06	1.024e-05	6.556e-06	9.017e-06	1.768e-05	2.161e-05	1.818e-05	2.12e-05
	-1.982	8.435e-06	1.013e-05	6.503e-06	8.932e-06	1.747e-05	2.138e-05	1.799e-05	2.099e-05
	-1.981	8.351e-06	1.003e-05	6.451e-06	8.849e-06	1.728e-05	2.116e-05	1.78e-05	2.079e-05
	-1.98	8.269e-06	9.926e-06	6.401e-06	8.767e-06	1.709e-05	2.094e-05	1.761e-05	2.059e-05
	-1.979	8.188e-06	9.828e-06	6.353e-06	8.688e-06	1.69e-05	2.073e-05	1.742e-05	2.039e-05
	-1.978	8.11e-06	9.733e-06	6.306e-06	8.61e-06	1.671e-05	2.052e-05	1.725e-05	2.02e-05
	-1.977	8.034e-06	9.64e-06	6.26e-06	8.535e-06	1.653e-05	2.032e-05	1.707e-05	2.002e-05
	-1.976	7.961e-06	9.55e-06	6.216e-06	8.461e-06	1.635e-05	2.012e-05	1.69e-05	1.983e-05
	-1.975	7.891e-06	9.468e-06	6.177e-06	8.391e-06	1.619e-05	1.993e-05	1.674e-05	1.966e-05
	-1.974	7.823e-06	9.389e-06	6.139e-06	8.323e-06	1.602e-05	1.974e-05	1.658e-05	1.949e-05
	-1.973	7.758e-06	9.312e-06	6.102e-06	8.258e-06	1.586e-05	1.956e-05	1.642e-05	1.932e-05
	-1.972	7.695e-06	9.238e-06	6.067e-06	8.194e-06	1.57e-05	1.939e-05	1.627e-05	1.916e-05
	-1.971	7.634e-06	9.166e-06	6.033e-06	8.132e-06	1.555e-05	1.921e-05	1.612e-05	1.9e-05
	-1.97	7.575e-06	9.097e-06	6e-06	8.072e-06	1.54e-05	1.905e-05	1.598e-05	1.884e-05
	-1.969	7.518e-06	9.03e-06	5.969e-06	8.014e-06	1.526e-05	1.888e-05	1.584e-05	1.869e-05
	-1.968	7.463e-06	8.966e-06	5.938e-06	7.957e-06	1.511e-05	1.873e-05	1.57e-05	1.854e-05
	-1.967	7.409e-06	8.903e-06	5.909e-06	7.902e-06	1.498e-05	1.857e-05	1.557e-05	1.839e-05
	-1.966	7.358e-06	8.843e-06	5.881e-06	7.849e-06	1.484e-05	1.842e-05	1.544e-05	1.825e-05
	-1.965	7.308e-06	8.784e-06	5.854e-06	7.797e-06	1.471e-05	1.827e-05	1.531e-05	1.811e-05
	-1.964	7.26e-06	8.727e-06	5.827e-06	7.747e-06	1.458e-05	1.812e-05	1.518e-05	1.798e-05
	-1.963	7.213e-06	8.671e-06	5.802e-06	7.698e-06	1.445e-05	1.798e-05	1.506e-05	1.784e-05
	-1.962	7.167e-06	8.617e-06	5.777e-06	7.651e-06	1.433e-05	1.784e-05	1.494e-05	1.771e-05
	-1.961	7.123e-06	8.564e-06	5.753e-06	7.605e-06	1.42e-05	1.771e-05	1.483e-05	1.758e-05
	-1.96	7.081e-06	8.513e-06	5.729e-06	7.56e-06	1.408e-05	1.758e-05	1.471e-05	1.746e-05
	-1.959	7.039e-06	8.463e-06	5.706e-06	7.516e-06	1.397e-05	1.745e-05	1.46e-05	1.733e-05
	-1.958	6.999e-06	8.413e-06	5.684e-06	7.473e-06	1.385e-05	1.732e-05	1.449e-05	1.721e-05
	-1.957	6.959e-06	8.365e-06	5.662e-06	7.431e-06	1.374e-05	1.719e-05	1.438e-05	1.709e-05
	-1.956	6.921e-06	8.317e-06	5.64e-06	7.39e-06	1.363e-05	1.707e-05	1.428e-05	1.697e-05
	-1.955	6.883e-06	8.27e-06	5.618e-06	7.35e-06	1.352e-05	1.695e-05	1.417e-05	1.686e-05
	-1.954	6.846e-06	8.224e-06	5.597e-06	7.31e-06	1.341e-05	1.683e-05	1.407e-05	1.674e-05
	-1.953	6.81e-06	8.178e-06	5.576e-06	7.271e-06	1.33e-05	1.671e-05	1.397e-05	1.663e-05
	-1.952	6.774e-06	8.132e-06	5.555e-06	7.233e-06	1.32e-05	1.66e-05	1.387e-05	1.652e-05
	-1.951	6.739e-06	8.087e-06	5.534e-06	7.195e-06	1.31e-05	1.648e-05	1.377e-05	1.641e-05
	-1.95	6.705e-06	8.043e-06	5.514e-06	7.158e-06	1.299e-05	1.637e-05	1.367e-05	1.63e-05
	-1.949	6.671e-06	8e-06	5.494e-06	7.121e-06	1.29e-05	1.626e-05	1.358e-05	1.619e-05
	-1.948	6.638e-06	7.958e-06	5.475e-06	7.085e-06	1.28e-05	1.615e-05	1.348e-05	1.609e-05
	-1.947	6.605e-06	7.917e-06	5.456e-06	7.05e-06	1.27e-05	1.605e-05	1.339e-05	1.599e-05
	-1.946	6.573e-06	7.876e-06	5.437e-06	7.014e-06	1.261e-05	1.594e-05	1.33e-05	1.588e-05
	-1.945	6.541e-06	7.836e-06	5.418e-06	6.98e-06	1.251e-05	1.584e-05	1.321e-05	1.578e-05
	-1.944	6.51e-06	7.797e-06	5.4e-06	6.945e-06	1.242e-05	1.574e-05	1.312e-05	1.569e-05
	-1.943	6.479e-06	7.758e-06	5.383e-06	6.911e-06	1.233e-05	1.564e-05	1.304e-05	1.559e-05
	-1.942	6.448e-06	7.72e-06	5.365e-06	6.878e-06	1.224e-05	1.554e-05	1.295e-05	1.549e-05
	-1.941	6.418e-06	7.683e-06	5.348e-06	6.845e-06	1.216e-05	1.545e-05	1.287e-05	1.54e-05
	-1.94	6.389e-06	7.646e-06	5.331e-06	6.812e-06	1.207e-05	1.535e-05	1.279e-05	1.53e-05
	-1.939	6.359e-06	7.61e-06	5.314e-06	6.78e-06	1.199e-05	1.526e-05	1.271e-05	1.521e-05
	-1.938	6.33e-06	7.575e-06	5.298e-06	6.747e-06	1.19e-05	1.517e-05	1.263e-05	1.512e-05
	-1.937	6.302e-06	7.54e-06	5.282e-06	6.716e-06	1.182e-05	1.508e-05	1.255e-05	1.503e-05
	-1.936	6.274e-06	7.505e-06	5.266e-06	6.684e-06	1.174e-05	1.499e-05	1.247e-05	1.495e-05
	-1.935	6.246e-06	7.471e-06	5.251e-06	6.654e-06	1.166e-05	1.49e-05	1.239e-05	1.486e-05
	-1.934	6.219e-06	7.438e-06	5.235e-06	6.623e-06	1.158e-05	1.482e-05	1.232e-05	1.477e-05
	-1.933	6.191e-06	7.405e-06	5.22e-06	6.593e-06	1.151e-05	1.473e-05	1.225e-05	1.469e-05
	-1.932	6.165e-06	7.373e-06	5.205e-06	6.563e-06	1.143e-05	1.465e-05	1.217e-05	1.46e-05
	-1.931	6.139e-06	7.341e-06	5.19e-06	6.533e-06	1.135e-05	1.457e-05	1.21e-05	1.452e-05
	-1.93	6.113e-06	7.31e-06	5.176e-06	6.504e-06	1.128e-05	1.448e-05	1.203e-05	1.444e-05
	-1.929	6.087e-06	7.279e-06	5.162e-06	6.475e-06	1.121e-05	1.441e-05	1.196e-05	1.436e-05
	-1.928	6.062e-06	7.249e-06	5.147e-06	6.447e-06	1.114e-05	1.433e-05	1.189e-05	1.428e-05
	-1.927	6.037e-06	7.219e-06	5.134e-06	6.418e-06	1.107e-05	1.425e-05	1.182e-05	1.42e-05
	-1.926	6.012e-06	7.19e-06	5.12e-06	6.391e-06	1.1e-05	1.417e-05	1.176e-05	1.413e-05
	-1.925	5.988e-06	7.161e-06	5.106e-06	6.363e-06	1.093e-05	1.41e-05	1.169e-05	1.405e-05
	-1.924	5.964e-06	7.132e-06	5.093e-06	6.336e-06	1.086e-05	1.402e-05	1.163e-05	1.397e-05
	-1.923	5.941e-06	7.104e-06	5.08e-06	6.309e-06	1.079e-05	1.395e-05	1.156e-05	1.39e-05
	-1.922	5.918e-06	7.076e-06	5.067e-06	6.282e-06	1.073e-05	1.388e-05	1.15e-05	1.383e-05
	-1.921	5.895e-06	7.049e-06	5.054e-06	6.256e-06	1.066e-05	1.381e-05	1.144e-05	1.375e-05
	-1.92	5.872e-06	7.022e-06	5.041e-06	6.23e-06	1.06e-05	1.374e-05	1.137e-05	1.368e-05
	-1.919	5.85e-06	6.995e-06	5.029e-06	6.205e-06	1.054e-05	1.367e-05	1.131e-05	1.361e-05
	-1.918	5.828e-06	6.969e-06	5.016e-06	6.179e-06	1.047e-05	1.36e-05	1.125e-05	1.354e-05
	-1.917	5.806e-06	6.943e-06	5.004e-06	6.154e-06	1.041e-05	1.353e-05	1.119e-05	1.347e-05
	-1.916	5.785e-06	6.917e-06	4.992e-06	6.129e-06	1.035e-05	1.346e-05	1.114e-05	1.34e-05
	-1.915	5.764e-06	6.892e-06	4.98e-06	6.105e-06	1.029e-05	1.34e-05	1.108e-05	1.333e-05
	-1.914	5.743e-06	6.867e-06	4.968e-06	6.081e-06	1.023e-05	1.333e-05	1.102e-05	1.327e-05
	-1.913	5.722e-06	6.843e-06	4.957e-06	6.057e-06	1.017e-05	1.327e-05	1.096e-05	1.32e-05
	-1.912	5.702e-06	6.819e-06	4.945e-06	6.033e-06	1.012e-05	1.321e-05	1.091e-05	1.314e-05
	-1.911	5.682e-06	6.795e-06	4.934e-06	6.009e-06	1.006e-05	1.314e-05	1.085e-05	1.307e-05
	-1.91	5.662e-06	6.771e-06	4.922e-06	5.986e-06	1e-05	1.308e-05	1.08e-05	1.301e-05
	-1.909	5.642e-06	6.748e-06	4.911e-06	5.963e-06	9.946e-06	1.302e-05	1.074e-05	1.294e-05
	-1.908	5.622e-06	6.725e-06	4.9e-06	5.94e-06	9.891e-06	1.296e-05	1.069e-05	1.288e-05
	-1.907	5.603e-06	6.702e-06	4.889e-06	5.918e-06	9.836e-06	1.29e-05	1.064e-05	1.282e-05
	-1.906	5.584e-06	6.68e-06	4.878e-06	5.895e-06	9.782e-06	1.284e-05	1.059e-05	1.276e-05
	-1.905	5.565e-06	6.658e-06	4.868e-06	5.873e-06	9.729e-06	1.278e-05	1.054e-05	1.27e-05
	-1.904	5.547e-06	6.636e-06	4.857e-06	5.851e-06	9.676e-06	1.273e-05	1.048e-05	1.264e-05
	-1.903	5.528e-06	6.615e-06	4.847e-06	5.83e-06	9.624e-06	1.267e-05	1.043e-05	1.258e-05
	-1.902	5.51e-06	6.593e-06	4.836e-06	5.808e-06	9.573e-06	1.261e-05	1.038e-05	1.252e-05
	-1.901	5.492e-06	6.572e-06	4.826e-06	5.787e-06	9.522e-06	1.256e-05	1.033e-05	1.246e-05
	-1.9	5.474e-06	6.552e-06	4.816e-06	5.766e-06	9.472e-06	1.25e-05	1.029e-05	1.24e-05
	-1.899	5.457e-06	6.531e-06	4.805e-06	5.746e-06	9.422e-06	1.245e-05	1.024e-05	1.235e-05
	-1.898	5.439e-06	6.511e-06	4.795e-06	5.725e-06	9.372e-06	1.239e-05	1.019e-05	1.229e-05
	-1.897	5.422e-06	6.491e-06	4.785e-06	5.705e-06	9.324e-06	1.234e-05	1.014e-05	1.223e-05
	-1.896	5.405e-06	6.471e-06	4.776e-06	5.685e-06	9.275e-06	1.228e-05	1.01e-05	1.218e-05
	-1.895	5.388e-06	6.452e-06	4.766e-06	5.665e-06	9.227e-06	1.223e-05	1.005e-05	1.212e-05
	-1.894	5.371e-06	6.433e-06	4.756e-06	5.645e-06	9.18e-06	1.218e-05	1e-05	1.207e-05
	-1.893	5.355e-06	6.413e-06	4.747e-06	5.625e-06	9.133e-06	1.213e-05	9.957e-06	1.202e-05
	-1.892	5.338e-06	6.395e-06	4.737e-06	5.606e-06	9.087e-06	1.208e-05	9.912e-06	1.196e-05
	-1.891	5.322e-06	6.376e-06	4.728e-06	5.587e-06	9.041e-06	1.203e-05	9.867e-06	1.191e-05
	-1.89	5.306e-06	6.358e-06	4.718e-06	5.568e-06	8.995e-06	1.198e-05	9.822e-06	1.186e-05
	-1.889	5.29e-06	6.34e-06	4.709e-06	5.549e-06	8.95e-06	1.192e-05	9.778e-06	1.181e-05
	-1.888	5.275e-06	6.322e-06	4.7e-06	5.531e-06	8.905e-06	1.188e-05	9.735e-06	1.176e-05
	-1.887	5.259e-06	6.304e-06	4.691e-06	5.512e-06	8.86e-06	1.183e-05	9.691e-06	1.171e-05
	-1.886	5.244e-06	6.286e-06	4.682e-06	5.494e-06	8.816e-06	1.178e-05	9.648e-06	1.166e-05
	-1.885	5.229e-06	6.269e-06	4.673e-06	5.476e-06	8.772e-06	1.173e-05	9.606e-06	1.161e-05
	-1.884	5.213e-06	6.252e-06	4.664e-06	5.458e-06	8.729e-06	1.168e-05	9.563e-06	1.156e-05
	-1.883	5.199e-06	6.235e-06	4.655e-06	5.441e-06	8.685e-06	1.163e-05	9.521e-06	1.151e-05
	-1.882	5.184e-06	6.218e-06	4.646e-06	5.423e-06	8.643e-06	1.158e-05	9.48e-06	1.146e-05
	-1.881	5.169e-06	6.202e-06	4.638e-06	5.406e-06	8.6e-06	1.154e-05	9.438e-06	1.141e-05
	-1.88	5.155e-06	6.185e-06	4.629e-06	5.388e-06	8.558e-06	1.149e-05	9.397e-06	1.136e-05
	-1.879	5.14e-06	6.169e-06	4.62e-06	5.371e-06	8.516e-06	1.144e-05	9.356e-06	1.132e-05
	-1.878	5.126e-06	6.153e-06	4.612e-06	5.354e-06	8.474e-06	1.14e-05	9.316e-06	1.127e-05
	-1.877	5.112e-06	6.137e-06	4.603e-06	5.338e-06	8.432e-06	1.135e-05	9.275e-06	1.122e-05
	-1.876	5.098e-06	6.122e-06	4.595e-06	5.321e-06	8.391e-06	1.13e-05	9.235e-06	1.118e-05
	-1.875	5.084e-06	6.106e-06	4.587e-06	5.305e-06	8.35e-06	1.126e-05	9.196e-06	1.113e-05
	-1.874	5.071e-06	6.091e-06	4.579e-06	5.288e-06	8.309e-06	1.121e-05	9.156e-06	1.109e-05
	-1.873	5.057e-06	6.076e-06	4.57e-06	5.272e-06	8.269e-06	1.117e-05	9.117e-06	1.104e-05
	-1.872	5.044e-06	6.061e-06	4.562e-06	5.256e-06	8.228e-06	1.112e-05	9.077e-06	1.1e-05
	-1.871	5.03e-06	6.046e-06	4.554e-06	5.24e-06	8.188e-06	1.108e-05	9.038e-06	1.095e-05
	-1.87	5.017e-06	6.031e-06	4.546e-06	5.224e-06	8.148e-06	1.103e-05	9e-06	1.091e-05
	-1.869	5.004e-06	6.016e-06	4.538e-06	5.209e-06	8.109e-06	1.099e-05	8.961e-06	1.087e-05
	-1.868	4.991e-06	6.002e-06	4.53e-06	5.193e-06	8.069e-06	1.094e-05	8.923e-06	1.082e-05
	-1.867	4.978e-06	5.988e-06	4.523e-06	5.178e-06	8.029e-06	1.09e-05	8.884e-06	1.078e-05
	-1.866	4.965e-06	5.974e-06	4.515e-06	5.162e-06	7.99e-06	1.085e-05	8.846e-06	1.074e-05
	-1.865	4.953e-06	5.96e-06	4.507e-06	5.147e-06	7.951e-06	1.081e-05	8.808e-06	1.07e-05
	-1.864	4.94e-06	5.946e-06	4.499e-06	5.132e-06	7.912e-06	1.077e-05	8.77e-06	1.066e-05
	-1.863	4.928e-06	5.932e-06	4.492e-06	5.117e-06	7.873e-06	1.072e-05	8.733e-06	1.062e-05
	-1.862	4.916e-06	5.918e-06	4.484e-06	5.102e-06	7.834e-06	1.068e-05	8.695e-06	1.058e-05
	-1.861	4.903e-06	5.905e-06	4.477e-06	5.088e-06	7.796e-06	1.063e-05	8.658e-06	1.054e-05
	-1.86	4.891e-06	5.892e-06	4.469e-06	5.073e-06	7.757e-06	1.059e-05	8.62e-06	1.05e-05
	-1.859	4.879e-06	5.879e-06	4.462e-06	5.059e-06	7.719e-06	1.055e-05	8.583e-06	1.046e-05
	-1.858	4.867e-06	5.865e-06	4.454e-06	5.044e-06	7.681e-06	1.05e-05	8.546e-06	1.042e-05
	-1.857	4.856e-06	5.853e-06	4.447e-06	5.03e-06	7.643e-06	1.046e-05	8.508e-06	1.038e-05
	-1.856	4.844e-06	5.84e-06	4.44e-06	5.016e-06	7.605e-06	1.042e-05	8.471e-06	1.034e-05
	-1.855	4.832e-06	5.827e-06	4.432e-06	5.002e-06	7.567e-06	1.037e-05	8.434e-06	1.03e-05
	-1.854	4.821e-06	5.814e-06	4.425e-06	4.988e-06	7.529e-06	1.033e-05	8.397e-06	1.026e-05
	-1.853	4.809e-06	5.802e-06	4.418e-06	4.974e-06	7.491e-06	1.029e-05	8.36e-06	1.022e-05
	-1.852	4.798e-06	5.79e-06	4.411e-06	4.961e-06	7.454e-06	1.024e-05	8.323e-06	1.019e-05
	-1.851	4.787e-06	5.777e-06	4.404e-06	4.947e-06	7.416e-06	1.02e-05	8.287e-06	1.015e-05
	-1.85	4.776e-06	5.765e-06	4.397e-06	4.934e-06	7.379e-06	1.015e-05	8.25e-06	1.011e-05
	-1.849	4.764e-06	5.753e-06	4.389e-06	4.92e-06	7.341e-06	1.011e-05	8.213e-06	1.008e-05
	-1.848	4.754e-06	5.741e-06	4.382e-06	4.907e-06	7.304e-06	1.007e-05	8.176e-06	1.004e-05
	-1.847	4.743e-06	5.729e-06	4.376e-06	4.894e-06	7.267e-06	1.002e-05	8.139e-06	1e-05
	-1.846	4.732e-06	5.718e-06	4.369e-06	4.881e-06	7.229e-06	9.98e-06	8.103e-06	9.968e-06
	-1.845	4.721e-06	5.706e-06	4.362e-06	4.868e-06	7.192e-06	9.936e-06	8.066e-06	9.933e-06
	-1.844	4.71e-06	5.694e-06	4.355e-06	4.856e-06	7.155e-06	9.893e-06	8.029e-06	9.897e-06
	-1.843	4.7e-06	5.683e-06	4.348e-06	4.843e-06	7.118e-06	9.849e-06	7.992e-06	9.862e-06
	-1.842	4.689e-06	5.672e-06	4.341e-06	4.831e-06	7.081e-06	9.805e-06	7.955e-06	9.828e-06
	-1.841	4.679e-06	5.66e-06	4.334e-06	4.818e-06	7.045e-06	9.761e-06	7.919e-06	9.793e-06
	-1.84	4.669e-06	5.649e-06	4.328e-06	4.806e-06	7.008e-06	9.717e-06	7.882e-06	9.759e-06
	-1.839	4.658e-06	5.638e-06	4.321e-06	4.794e-06	6.971e-06	9.673e-06	7.845e-06	9.725e-06
	-1.838	4.648e-06	5.627e-06	4.314e-06	4.782e-06	6.935e-06	9.629e-06	7.808e-06	9.692e-06
	-1.837	4.638e-06	5.616e-06	4.308e-06	4.77e-06	6.898e-06	9.585e-06	7.771e-06	9.659e-06
	-1.836	4.628e-06	5.606e-06	4.301e-06	4.758e-06	6.862e-06	9.541e-06	7.734e-06	9.625e-06
	-1.835	4.618e-06	5.595e-06	4.295e-06	4.746e-06	6.825e-06	9.497e-06	7.697e-06	9.593e-06
	-1.834	4.608e-06	5.584e-06	4.288e-06	4.735e-06	6.789e-06	9.453e-06	7.66e-06	9.56e-06
	-1.833	4.598e-06	5.574e-06	4.281e-06	4.723e-06	6.753e-06	9.408e-06	7.622e-06	9.528e-06
	-1.832	4.589e-06	5.563e-06	4.275e-06	4.712e-06	6.717e-06	9.364e-06	7.585e-06	9.496e-06
	-1.831	4.579e-06	5.553e-06	4.269e-06	4.701e-06	6.68e-06	9.32e-06	7.548e-06	9.464e-06
	-1.83	4.569e-06	5.543e-06	4.262e-06	4.689e-06	6.645e-06	9.275e-06	7.51e-06	9.432e-06
	-1.829	4.56e-06	5.532e-06	4.256e-06	4.678e-06	6.609e-06	9.231e-06	7.473e-06	9.401e-06
	-1.828	4.55e-06	5.522e-06	4.249e-06	4.667e-06	6.573e-06	9.186e-06	7.435e-06	9.37e-06
	-1.827	4.541e-06	5.512e-06	4.243e-06	4.656e-06	6.537e-06	9.142e-06	7.398e-06	9.339e-06
	-1.826	4.531e-06	5.502e-06	4.237e-06	4.645e-06	6.502e-06	9.097e-06	7.36e-06	9.308e-06
	-1.825	4.522e-06	5.492e-06	4.23e-06	4.635e-06	6.466e-06	9.053e-06	7.322e-06	9.278e-06
	-1.824	4.513e-06	5.483e-06	4.224e-06	4.624e-06	6.431e-06	9.008e-06	7.285e-06	9.248e-06
	-1.823	4.504e-06	5.473e-06	4.218e-06	4.613e-06	6.396e-06	8.964e-06	7.247e-06	9.218e-06
	-1.822	4.494e-06	5.463e-06	4.212e-06	4.603e-06	6.361e-06	8.919e-06	7.209e-06	9.188e-06
	-1.821	4.485e-06	5.454e-06	4.205e-06	4.593e-06	6.326e-06	8.874e-06	7.17e-06	9.159e-06
	-1.82	4.476e-06	5.444e-06	4.199e-06	4.582e-06	6.291e-06	8.83e-06	7.132e-06	9.13e-06
	-1.819	4.467e-06	5.435e-06	4.193e-06	4.572e-06	6.256e-06	8.785e-06	7.094e-06	9.101e-06
	-1.818	4.458e-06	5.425e-06	4.187e-06	4.562e-06	6.222e-06	8.74e-06	7.056e-06	9.072e-06
	-1.817	4.45e-06	5.416e-06	4.181e-06	4.552e-06	6.188e-06	8.696e-06	7.017e-06	9.043e-06
	-1.816	4.441e-06	5.407e-06	4.175e-06	4.542e-06	6.153e-06	8.651e-06	6.979e-06	9.015e-06
	-1.815	4.432e-06	5.398e-06	4.169e-06	4.532e-06	6.119e-06	8.607e-06	6.94e-06	8.987e-06
	-1.814	4.423e-06	5.389e-06	4.163e-06	4.522e-06	6.085e-06	8.562e-06	6.902e-06	8.959e-06
	-1.813	4.414e-06	5.38e-06	4.157e-06	4.512e-06	6.052e-06	8.518e-06	6.863e-06	8.931e-06
	-1.812	4.406e-06	5.371e-06	4.151e-06	4.503e-06	6.018e-06	8.474e-06	6.824e-06	8.903e-06
	-1.811	4.397e-06	5.362e-06	4.145e-06	4.493e-06	5.985e-06	8.429e-06	6.785e-06	8.876e-06
	-1.81	4.389e-06	5.353e-06	4.139e-06	4.483e-06	5.951e-06	8.385e-06	6.746e-06	8.849e-06
	-1.809	4.38e-06	5.344e-06	4.133e-06	4.474e-06	5.918e-06	8.341e-06	6.707e-06	8.822e-06
	-1.808	4.372e-06	5.336e-06	4.127e-06	4.464e-06	5.886e-06	8.297e-06	6.668e-06	8.795e-06
	-1.807	4.363e-06	5.327e-06	4.121e-06	4.455e-06	5.853e-06	8.253e-06	6.629e-06	8.769e-06
	-1.806	4.355e-06	5.318e-06	4.115e-06	4.446e-06	5.82e-06	8.21e-06	6.59e-06	8.742e-06
	-1.805	4.346e-06	5.31e-06	4.109e-06	4.437e-06	5.788e-06	8.166e-06	6.551e-06	8.716e-06
	-1.804	4.338e-06	5.301e-06	4.104e-06	4.428e-06	5.756e-06	8.122e-06	6.512e-06	8.69e-06
	-1.803	4.33e-06	5.293e-06	4.098e-06	4.418e-06	5.724e-06	8.079e-06	6.473e-06	8.664e-06
	-1.802	4.321e-06	5.285e-06	4.092e-06	4.409e-06	5.692e-06	8.036e-06	6.434e-06	8.639e-06
	-1.801	4.313e-06	5.276e-06	4.086e-06	4.401e-06	5.661e-06	7.993e-06	6.395e-06	8.613e-06
	-1.8	4.305e-06	5.268e-06	4.08e-06	4.392e-06	5.63e-06	7.95e-06	6.356e-06	8.588e-06
	-1.799	4.297e-06	5.26e-06	4.075e-06	4.383e-06	5.599e-06	7.908e-06	6.316e-06	8.563e-06
	-1.798	4.289e-06	5.252e-06	4.069e-06	4.374e-06	5.568e-06	7.865e-06	6.277e-06	8.538e-06
	-1.797	4.28e-06	5.243e-06	4.063e-06	4.365e-06	5.538e-06	7.823e-06	6.238e-06	8.513e-06
	-1.796	4.272e-06	5.235e-06	4.058e-06	4.357e-06	5.507e-06	7.781e-06	6.199e-06	8.488e-06
	-1.795	4.264e-06	5.227e-06	4.052e-06	4.348e-06	5.477e-06	7.74e-06	6.16e-06	8.464e-06
	-1.794	4.256e-06	5.219e-06	4.046e-06	4.34e-06	5.447e-06	7.698e-06	6.121e-06	8.44e-06
	-1.793	4.248e-06	5.211e-06	4.041e-06	4.331e-06	5.418e-06	7.657e-06	6.083e-06	8.416e-06
	-1.792	4.24e-06	5.203e-06	4.035e-06	4.323e-06	5.389e-06	7.616e-06	6.044e-06	8.392e-06
	-1.791	4.232e-06	5.195e-06	4.029e-06	4.314e-06	5.36e-06	7.575e-06	6.005e-06	8.368e-06
	-1.79	4.224e-06	5.187e-06	4.024e-06	4.306e-06	5.331e-06	7.535e-06	5.966e-06	8.344e-06
	-1.789	4.217e-06	5.18e-06	4.018e-06	4.298e-06	5.302e-06	7.495e-06	5.928e-06	8.321e-06
	-1.788	4.209e-06	5.172e-06	4.013e-06	4.289e-06	5.274e-06	7.455e-06	5.89e-06	8.298e-06
	-1.787	4.201e-06	5.164e-06	4.007e-06	4.281e-06	5.246e-06	7.416e-06	5.851e-06	8.275e-06
	-1.786	4.193e-06	5.156e-06	4.002e-06	4.273e-06	5.219e-06	7.377e-06	5.813e-06	8.252e-06
	-1.785	4.185e-06	5.149e-06	3.996e-06	4.265e-06	5.191e-06	7.338e-06	5.775e-06	8.229e-06
	-1.784	4.178e-06	5.141e-06	3.99e-06	4.257e-06	5.164e-06	7.299e-06	5.737e-06	8.206e-06
	-1.783	4.17e-06	5.134e-06	3.985e-06	4.249e-06	5.137e-06	7.261e-06	5.699e-06	8.184e-06
	-1.782	4.162e-06	5.126e-06	3.979e-06	4.241e-06	5.111e-06	7.223e-06	5.662e-06	8.161e-06
	-1.781	4.154e-06	5.119e-06	3.974e-06	4.233e-06	5.084e-06	7.186e-06	5.624e-06	8.139e-06
	-1.78	4.147e-06	5.111e-06	3.969e-06	4.225e-06	5.058e-06	7.149e-06	5.587e-06	8.117e-06
	-1.779	4.139e-06	5.104e-06	3.963e-06	4.217e-06	5.033e-06	7.112e-06	5.55e-06	8.095e-06
	-1.778	4.131e-06	5.096e-06	3.958e-06	4.209e-06	5.007e-06	7.076e-06	5.513e-06	8.073e-06
	-1.777	4.124e-06	5.089e-06	3.952e-06	4.201e-06	4.982e-06	7.04e-06	5.476e-06	8.052e-06
	-1.776	4.116e-06	5.082e-06	3.947e-06	4.194e-06	4.958e-06	7.004e-06	5.44e-06	8.03e-06
	-1.775	4.109e-06	5.075e-06	3.941e-06	4.186e-06	4.933e-06	6.969e-06	5.404e-06	8.009e-06
	-1.774	4.101e-06	5.067e-06	3.936e-06	4.178e-06	4.909e-06	6.934e-06	5.368e-06	7.988e-06
	-1.773	4.094e-06	5.06e-06	3.93e-06	4.171e-06	4.885e-06	6.899e-06	5.332e-06	7.967e-06
	-1.772	4.086e-06	5.053e-06	3.925e-06	4.163e-06	4.861e-06	6.865e-06	5.296e-06	7.946e-06
	-1.771	4.078e-06	5.046e-06	3.92e-06	4.155e-06	4.838e-06	6.831e-06	5.261e-06	7.925e-06
	-1.77	4.071e-06	5.039e-06	3.914e-06	4.148e-06	4.815e-06	6.798e-06	5.226e-06	7.904e-06
	-1.769	4.063e-06	5.032e-06	3.909e-06	4.14e-06	4.792e-06	6.765e-06	5.191e-06	7.884e-06
	-1.768	4.056e-06	5.025e-06	3.904e-06	4.133e-06	4.77e-06	6.733e-06	5.157e-06	7.863e-06
	-1.767	4.049e-06	5.018e-06	3.898e-06	4.125e-06	4.748e-06	6.701e-06	5.123e-06	7.843e-06
	-1.766	4.041e-06	5.011e-06	3.893e-06	4.118e-06	4.726e-06	6.669e-06	5.089e-06	7.823e-06
	-1.765	4.034e-06	5.004e-06	3.888e-06	4.11e-06	4.705e-06	6.638e-06	5.055e-06	7.803e-06
	-1.764	4.026e-06	4.997e-06	3.882e-06	4.103e-06	4.683e-06	6.607e-06	5.022e-06	7.783e-06
	-1.763	4.019e-06	4.99e-06	3.877e-06	4.096e-06	4.662e-06	6.577e-06	4.989e-06	7.763e-06
	-1.762	4.011e-06	4.983e-06	3.872e-06	4.088e-06	4.642e-06	6.547e-06	4.956e-06	7.743e-06
	-1.761	4.004e-06	4.977e-06	3.866e-06	4.081e-06	4.621e-06	6.517e-06	4.924e-06	7.724e-06
	-1.76	3.997e-06	4.97e-06	3.861e-06	4.074e-06	4.601e-06	6.488e-06	4.892e-06	7.705e-06
	-1.759	3.989e-06	4.963e-06	3.856e-06	4.067e-06	4.581e-06	6.459e-06	4.86e-06	7.685e-06
	-1.758	3.982e-06	4.956e-06	3.851e-06	4.06e-06	4.562e-06	6.431e-06	4.829e-06	7.666e-06
	-1.757	3.975e-06	4.95e-06	3.845e-06	4.052e-06	4.543e-06	6.403e-06	4.798e-06	7.647e-06
	-1.756	3.967e-06	4.943e-06	3.84e-06	4.045e-06	4.524e-06	6.375e-06	4.767e-06	7.628e-06
	-1.755	3.96e-06	4.936e-06	3.835e-06	4.038e-06	4.505e-06	6.348e-06	4.737e-06	7.609e-06
	-1.754	3.953e-06	4.93e-06	3.83e-06	4.031e-06	4.486e-06	6.321e-06	4.707e-06	7.591e-06
	-1.753	3.945e-06	4.923e-06	3.824e-06	4.024e-06	4.468e-06	6.295e-06	4.677e-06	7.572e-06
	-1.752	3.938e-06	4.916e-06	3.819e-06	4.017e-06	4.45e-06	6.269e-06	4.648e-06	7.554e-06
	-1.751	3.931e-06	4.91e-06	3.814e-06	4.01e-06	4.433e-06	6.244e-06	4.619e-06	7.535e-06
	-1.75	3.923e-06	4.903e-06	3.809e-06	4.003e-06	4.415e-06	6.219e-06	4.591e-06	7.517e-06
	-1.749	3.916e-06	4.897e-06	3.804e-06	3.996e-06	4.398e-06	6.194e-06	4.563e-06	7.499e-06
	-1.748	3.909e-06	4.89e-06	3.799e-06	3.99e-06	4.381e-06	6.17e-06	4.535e-06	7.481e-06
	-1.747	3.902e-06	4.883e-06	3.793e-06	3.983e-06	4.364e-06	6.146e-06	4.508e-06	7.463e-06
	-1.746	3.894e-06	4.877e-06	3.788e-06	3.976e-06	4.348e-06	6.122e-06	4.481e-06	7.445e-06
	-1.745	3.887e-06	4.87e-06	3.783e-06	3.969e-06	4.332e-06	6.099e-06	4.454e-06	7.427e-06
	-1.744	3.88e-06	4.864e-06	3.778e-06	3.962e-06	4.316e-06	6.076e-06	4.428e-06	7.409e-06
	-1.743	3.873e-06	4.857e-06	3.773e-06	3.956e-06	4.3e-06	6.054e-06	4.402e-06	7.391e-06
	-1.742	3.866e-06	4.851e-06	3.768e-06	3.949e-06	4.285e-06	6.032e-06	4.377e-06	7.374e-06
	-1.741	3.858e-06	4.844e-06	3.763e-06	3.942e-06	4.269e-06	6.01e-06	4.352e-06	7.356e-06
	-1.74	3.851e-06	4.838e-06	3.757e-06	3.936e-06	4.254e-06	5.989e-06	4.327e-06	7.339e-06
	-1.739	3.844e-06	4.831e-06	3.752e-06	3.929e-06	4.239e-06	5.968e-06	4.303e-06	7.322e-06
	-1.738	3.837e-06	4.825e-06	3.747e-06	3.923e-06	4.225e-06	5.947e-06	4.279e-06	7.304e-06
	-1.737	3.83e-06	4.818e-06	3.742e-06	3.916e-06	4.21e-06	5.927e-06	4.255e-06	7.287e-06
	-1.736	3.822e-06	4.812e-06	3.737e-06	3.91e-06	4.196e-06	5.907e-06	4.232e-06	7.27e-06
	-1.735	3.815e-06	4.805e-06	3.732e-06	3.903e-06	4.182e-06	5.888e-06	4.209e-06	7.253e-06
	-1.734	3.808e-06	4.799e-06	3.727e-06	3.897e-06	4.168e-06	5.869e-06	4.186e-06	7.236e-06
	-1.733	3.801e-06	4.792e-06	3.722e-06	3.89e-06	4.155e-06	5.85e-06	4.164e-06	7.219e-06
	-1.732	3.794e-06	4.786e-06	3.717e-06	3.884e-06	4.141e-06	5.831e-06	4.142e-06	7.202e-06
	-1.731	3.786e-06	4.779e-06	3.712e-06	3.877e-06	4.128e-06	5.813e-06	4.121e-06	7.185e-06
	-1.73	3.779e-06	4.773e-06	3.707e-06	3.871e-06	4.115e-06	5.795e-06	4.099e-06	7.168e-06
	-1.729	3.772e-06	4.766e-06	3.702e-06	3.865e-06	4.102e-06	5.777e-06	4.079e-06	7.152e-06
	-1.728	3.765e-06	4.76e-06	3.697e-06	3.858e-06	4.089e-06	5.76e-06	4.058e-06	7.135e-06
	-1.727	3.758e-06	4.753e-06	3.691e-06	3.852e-06	4.077e-06	5.743e-06	4.038e-06	7.118e-06
	-1.726	3.75e-06	4.747e-06	3.686e-06	3.846e-06	4.064e-06	5.726e-06	4.018e-06	7.101e-06
	-1.725	3.743e-06	4.74e-06	3.681e-06	3.839e-06	4.052e-06	5.709e-06	3.999e-06	7.085e-06
	-1.724	3.736e-06	4.734e-06	3.676e-06	3.833e-06	4.04e-06	5.693e-06	3.98e-06	7.068e-06
	-1.723	3.729e-06	4.727e-06	3.671e-06	3.827e-06	4.028e-06	5.677e-06	3.961e-06	7.052e-06
	-1.722	3.722e-06	4.721e-06	3.666e-06	3.821e-06	4.016e-06	5.662e-06	3.942e-06	7.035e-06
	-1.721	3.714e-06	4.714e-06	3.661e-06	3.815e-06	4.005e-06	5.646e-06	3.924e-06	7.019e-06
	-1.72	3.707e-06	4.708e-06	3.656e-06	3.808e-06	3.993e-06	5.631e-06	3.906e-06	7.002e-06
	-1.719	3.7e-06	4.701e-06	3.651e-06	3.802e-06	3.982e-06	5.616e-06	3.888e-06	6.986e-06
	-1.718	3.693e-06	4.694e-06	3.646e-06	3.796e-06	3.971e-06	5.601e-06	3.871e-06	6.97e-06
	-1.717	3.685e-06	4.688e-06	3.641e-06	3.79e-06	3.96e-06	5.587e-06	3.854e-06	6.953e-06
	-1.716	3.678e-06	4.681e-06	3.636e-06	3.784e-06	3.949e-06	5.573e-06	3.837e-06	6.937e-06
	-1.715	3.671e-06	4.675e-06	3.631e-06	3.778e-06	3.938e-06	5.559e-06	3.821e-06	6.92e-06
	-1.714	3.663e-06	4.668e-06	3.626e-06	3.772e-06	3.927e-06	5.545e-06	3.805e-06	6.904e-06
	-1.713	3.656e-06	4.661e-06	3.621e-06	3.766e-06	3.917e-06	5.532e-06	3.789e-06	6.888e-06
	-1.712	3.648e-06	4.655e-06	3.616e-06	3.76e-06	3.907e-06	5.519e-06	3.773e-06	6.871e-06
	-1.711	3.641e-06	4.648e-06	3.612e-06	3.754e-06	3.897e-06	5.506e-06	3.758e-06	6.855e-06
	-1.71	3.633e-06	4.641e-06	3.607e-06	3.748e-06	3.887e-06	5.493e-06	3.743e-06	6.839e-06
	-1.709	3.626e-06	4.635e-06	3.602e-06	3.742e-06	3.877e-06	5.48e-06	3.728e-06	6.822e-06
	-1.708	3.618e-06	4.628e-06	3.597e-06	3.736e-06	3.867e-06	5.468e-06	3.713e-06	6.806e-06
	-1.707	3.611e-06	4.621e-06	3.592e-06	3.73e-06	3.857e-06	5.456e-06	3.699e-06	6.789e-06
	-1.706	3.603e-06	4.615e-06	3.587e-06	3.724e-06	3.848e-06	5.444e-06	3.685e-06	6.773e-06
	-1.705	3.596e-06	4.608e-06	3.582e-06	3.718e-06	3.838e-06	5.432e-06	3.671e-06	6.757e-06
	-1.704	3.588e-06	4.601e-06	3.577e-06	3.712e-06	3.829e-06	5.421e-06	3.658e-06	6.74e-06
[truncated: 1,403 more rows]

## Sheet: Supplementary Figure 1
	X-axis	Y-axis(Absorbance)					X-axis	Y-axis(Absorbance)
	Wavelength(nm)	2.5 μM F0TPP	2.5 μM F4TPP	2.5 μM F12TPP	2.5 μM F20TPP		Wavelength(nm)	50 μM F0TPP	50 μM F4TPP	50 μM F12TPP	50 μM F20TPP
	1100	-0.04161	0.0252	-0.08894	-0.03341		900	0.00849	0.00347	-0.0005	0.0066
	1098	-0.0621	-0.01891	-0.05158	-0.03475		898	-0.01074	-0.00671	0.00139	-0.00355
	1096	0.00755	-0.02551	0.00856	0.01257		896	-0.00012	0.00188	0.00482	0.00827
	1094	0.04855	0.04959	-0.01459	0.06396		894	-0.00329	-0.00383	-0.00314	-0.0049
	1092	-0.01521	0.02233	-0.0053	0.01936		892	0.00191	0.00211	0.00161	0.00064
	1090	0.03396	-0.00354	0.01197	-0.01842		890	0.00046	0.00443	-0.00263	-0.00338
	1088	0.0056	0.0304	0.00218	-0.04038		888	-0.00012	0.00798	0.0006	-0.002
	1086	0.01751	0.0409	0.04226	0.04788		886	0.0028	0.0036	0.00239	0.0058
	1084	0.00918	-0.01854	-0.01686	-0.01283		884	0.00663	0.00615	0.00508	0.00666
	1082	0.01536	-0.01869	0.00118	0.0023		882	0.00032	0.00331	0.00238	0.00258
	1080	-0.02574	-0.00169	-0.01383	0.01599		880	0.00149	0.00188	-0.00053	0.00332
	1078	0.03137	0.0652	0.04691	0.04328		878	0.00066	0.00514	0.00051	0.00055
	1076	0.01543	0.03236	0.01497	0.01232		876	-0.00092	0.0026	0.00169	-0.00085
	1074	-0.00665	0.01186	0.00611	-0.00933		874	0.005	0.00426	0.00288	0.00046
	1072	0.00893	0.00056	0.00667	0.01674		872	-0.00161	6e-05	0.0061	0.0035
	1070	0.02158	0.04164	0.03588	0.0028		870	0.00167	0.00584	0.00457	0.00891
	1068	-0.0003	-0.01376	0.00696	-0.02486		868	0.01181	0.00747	0.00462	0.00709
	1066	0.00264	0.01577	0.02129	-0.00669		866	-0.00305	0.00119	-0.00586	-0.00624
	1064	-0.00296	-0.01427	-0.00491	0.01183		864	0.00976	0.01085	0.00363	0.00477
	1062	0.02427	0.04516	0.05175	0.03323		862	-0.00115	-0.00417	-0.00735	-0.00541
	1060	-0.0235	0.0005	-0.0088	-0.01876		860	-0.00136	-0.00014	-0.01186	-0.00043
	1058	0.00632	0.00126	0.01019	-0.00166		858	-0.00985	-0.0035	-0.00051	-0.00111
	1056	0.01623	0.00792	0.00261	0.01154		856	-0.00557	0.00078	0.00669	0.00099
	1054	-0.01691	-0.00739	0.00748	-0.01041		854	0.00965	0.00874	-0.00608	7e-05
	1052	-0.00202	-0.02204	-0.00346	0.01604		852	0.00314	0.00465	-0.00039	0.00165
	1050	-0.00688	-0.01358	-0.02416	-0.0187		850	-0.00813	-0.00285	0.00483	0.00534
	1048	0.02019	-0.00016	0.01595	0.01412		848	-0.00035	-0.00252	-0.005	0.00489
	1046	-0.01088	-0.00592	-0.00178	-0.03036		846	0.00046	-0.00153	-0.0039	-0.00346
	1044	0.01862	0.01287	0.02582	0.02037		844	-0.00526	-0.00307	-0.00985	0.00051
	1042	-0.01582	-0.03058	-0.01847	0.00661		842	-0.00359	-0.00805	-0.00013	-0.0033
	1040	0.00638	-0.00137	0.00247	0.01028		840	0.00132	0.00432	7e-05	-0.00249
	1038	0.01029	0.01188	0.01285	0.00476		838	0.00412	0.00933	-0.00506	0.00035
	1036	0.01937	0.0134	-0.00804	-0.00736		836	-0.00328	-4e-05	-0.00643	-0.00095
	1034	0.02289	0.02125	0.02262	0.01105		834	-0.00371	0.00159	-0.00172	-0.0021
	1032	0.00544	0.00149	-0.00039	0.01808		832	-0.0012	0.00109	-0.00142	-0.00028
	1030	-0.00071	0.00388	0.01285	-0.00251		830	-0.00869	0.00507	-0.00419	0.00565
	1028	0.00888	0.00018	-0.01996	0.00605		828	-0.00244	0.00247	-0.00404	-0.00151
	1026	0.01667	0.01329	0.01474	0.00823		826	0.00215	0.00034	-0.00111	-0.00117
	1024	0.01046	0.00245	0.01009	0.02144		824	0.00102	-0.00167	-0.00178	-0.00143
	1022	-0.01627	-0.00578	0.00114	-0.01357		822	-0.00264	0.00169	-0.00059	-0.00301
	1020	0.00147	-0.01002	-0.01116	-0.02131		820	0.0057	-0.0013	-0.00291	0.00162
	1018	0.0026	0.01674	0.00235	-0.00065		818	-0.00264	-0.00089	-0.01007	-0.00088
	1016	0.01526	0.0028	0.01962	0.02218		816	0.00359	0.00431	-0.00069	0.00132
	1014	0.00416	0.00444	0.01106	0.00669		814	-0.00087	0.01593	-0.00069	0.00838
	1012	0.00189	-0.00102	0.00484	0.00126		812	0.00499	0.00502	0.00471	0.00816
	1010	0.00525	0.00026	0.00546	0.00287		810	-0.004	0.00017	0.00394	0.00854
	1008	-0.00963	0.00192	0.0008	-0.01214		808	-0.00036	-0.00107	-0.00474	0.00129
	1006	-0.02162	-0.02839	-0.01138	-0.01961		806	0.00199	0.00298	-0.00089	-0.00433
	1004	-0.01752	-0.00691	-0.00992	-0.00696		804	-0.00021	0.00455	-0.00074	9e-05
	1002	-0.00444	-0.01435	0.0074	-0.0061		802	0.00014	0.00098	-0.00371	-0.00188
	1000	-0.0031	0.0038	-0.00431	-0.00702		800	-0.00163	0.00137	-0.00712	-0.00481
	998	0.00911	0.01234	0.01038	0.01347		798	-0.00958	0.00117	-0.00562	-0.00172
	996	0.00869	0.01098	0.01125	0.00931		796	0.00373	0.00134	0.00102	0.00677
	994	0.00155	0.0016	0.00524	0.00353		794	-0.00469	0.00096	-0.0012	-0.00672
	992	0.00221	-0.00072	0.00327	0.00121		792	9e-05	0.00408	-0.00681	-0.00564
	990	0.01477	0.01071	0.01009	0.00602		790	-0.00162	0.0076	0.00238	0.0034
	988	0.00546	0.00385	-0.00232	0.0022		788	0.00191	0.00293	0.00418	-0.00253
	986	0.01066	0.00738	0.00687	0.00063		786	0.00066	-0.00621	-0.00772	-0.00046
	984	0.01434	0.00183	-0.00198	-0.00319		784	0.00435	0.00726	0.01045	0.01062
	982	0.0021	-0.00354	0.0041	0.00068		782	-0.00067	0.00321	-0.00643	-0.00041
	980	-0.00276	6e-05	-0.00136	0.00155		780	0.01428	0.01968	0.01117	0.01407
	978	0.00465	-1e-05	0.00296	0.0016		778	-0.00834	0.00918	0.00039	0.00141
	976	-2e-05	-0.00372	0.00185	-0.00173		776	-0.00291	-0.00568	-0.01128	0.00057
	974	0.00165	0.00717	-0.00256	0.0038		774	-0.00101	0.00885	-0.00021	0.0029
	972	0.00607	0.00457	0.00847	0.00452		772	-0.00124	-0.00036	0.00396	0.0033
	970	-4e-05	-0.00507	0.00531	-0.00044		770	0.00224	0.00547	0.00103	0.00248
	968	-0.0023	-0.00226	-0.00256	-0.00899		768	0.00597	0.008	0.01271	0.01169
	966	0.00575	0.00012	0.00302	-0.00276		766	-0.00383	0.00363	0.00037	-0.00552
	964	-0.0011	0.00624	0.00586	0.01062		764	0.00323	0.00571	3e-05	0.00242
	962	-0.00447	-0.00258	-0.00805	-0.01039		762	0.00629	0.01196	0.00223	0.01039
	960	0.00604	0.00248	0.00838	0.00321		760	0.00244	0.00365	0.00103	0.00485
	958	0.00428	-0.00064	0.00294	0.00236		758	-0.00426	0.0025	-0.00658	-0.00332
	956	-0.00023	-0.00208	0.00683	-0.00624		756	0.01296	0.00965	0.00796	0.01617
	954	-0.00271	-0.00901	-0.00696	0.0016		754	-0.00085	0.00795	0.00027	-0.00207
	952	0.00019	0.0036	0.00508	0.00358		752	0.00336	0.00921	0.00303	0.00558
	950	-0.00121	-0.00347	-0.00193	0.00118		750	-0.00561	0.00643	-0.00182	-0.00279
	948	0.00676	0.00427	0.00847	0.00358		748	-0.00169	0.00962	-0.00276	0.00393
	946	0.00289	0.00957	0.00791	0.00596		746	-0.00945	-0.00336	-0.00553	-0.00469
	944	-0.00428	-0.00264	0.00329	-0.00167		744	0.0073	0.00773	0.00193	-0.00011
	942	0.00235	0.00072	0.00594	0.00263		742	-0.00193	0.00768	-0.00039	0.00176
	940	-0.00116	0.00366	-0.00084	-0.00095		740	0.00697	0.01006	0.00273	0.0084
	938	0.00105	-0.00687	0.00034	-0.00816		738	0.00536	0.00994	0.00315	0.00709
	936	-0.00586	-0.00593	0.00397	0.0011		736	0.0012	0.00897	0.00186	0.00762
	934	-3e-05	-0.00231	0.00104	-0.00422		734	0.00548	0.00116	-0.00194	0.00742
	932	-0.00653	-0.0012	-0.00088	-0.0043		732	0.00175	0.00157	0.0025	0.00178
	930	0.0025	-0.00157	0.00462	0.00577		730	0.00315	-0.0006	-0.00658	0.00269
	928	0.00652	0.00944	0.00666	0.00774		728	0.00318	0.00428	0.00092	-0.00265
	926	0.00578	0.00539	0.00606	-3e-05		726	0	0.0067	0.00067	0.00496
	924	0.00421	0.00048	0.01446	0.01107		724	0.00232	0.0105	-0.00221	-0.00014
	922	-0.00671	-0.00381	-0.00279	-0.00415		722	0.00662	0.01148	0.00301	0.0071
	920	0.01114	0.00854	0.00817	0.00187		720	-0.00648	0.00089	-0.00699	-0.00266
	918	-0.00399	-0.00038	-0.00353	-0.00312		718	0.0022	0.00124	-0.00407	-0.00112
	916	0	-0.00056	0.0018	-0.00029		716	-0.00016	0.01037	0.00217	0.00746
	914	0.001	0.00449	0.00647	0		714	0.0014	0.00572	0.00174	0.00242
	912	0.00484	-0.00483	-0.00094	-0.00239		712	0.00824	0.00864	0.01	0.00732
	910	-0.00127	-0.00302	0.00025	0.00502		710	0.00633	0.01437	0.00412	0.00696
	908	0.00749	0.00059	0.00517	0.00487		708	-0.00332	0.00744	-0.00667	0.00301
	906	0.00425	0.00798	0.00983	0.00679		706	0.00123	0.00566	-0.00583	0.00374
	904	-0.00263	-0.00273	0.00046	-0.00155		704	0.00105	0.01219	-0.00396	0.00153
	902	-0.00806	-0.00239	0.00233	0.00046		702	0.00444	0.00613	0.00401	0.00197
	900	0.00683	0.00908	0.00908	0.0093		700	-0.00206	0.00243	-0.00042	0.00128
	898	-0.00035	-0.00294	0.00505	-0.00262		698	0.00207	0.00665	0.00078	0.00073
	896	-0.00172	0.00201	0.00071	-0.00148		696	0.00287	0.00796	-0.003	0.00156
	894	0.0004	-0.00092	0.00218	0.00155		694	0.00213	0.00857	-0.00421	0.00316
	892	0.00258	-0.00409	0.00612	0.00849		692	0.00064	0.00715	-0.00394	0.00242
	890	0.00641	0.00349	0.00024	-0.0006		690	0.00614	0.00691	0.00018	0.00463
	888	0.00489	0.001	0.00658	-0.0002		688	9e-05	0.00751	-0.00054	0.00409
	886	-0.00145	-0.00021	0.00701	-0.00093		686	0.00245	0.0124	0.00133	0.00329
	884	0.00529	0.00116	0.00542	0.00194		684	-0.00162	0.00729	-0.00056	0.00438
	882	0.00118	0.00277	0.0033	0.00106		682	0.00382	0.00697	-0.00331	0.00646
	880	0.00033	-0.00125	0.00267	0.0001		680	0.0017	0.01267	0.00235	0.00572
	878	-0.00308	-0.00037	0.0006	-0.00232		678	-0.00058	0.00626	-0.00209	0.00421
	876	-0.00326	0.00945	0.00731	0.00718		676	0.00897	0.01159	0.00585	0.0063
	874	0.0014	0.00337	0.01229	0.00113		674	0.01146	0.01472	0.0041	0.0068
	872	-0.00019	0.00089	0.00732	-0.00517		672	0.00496	0.00933	0.00044	0.00246
	870	0.00798	0.00929	0.02071	0.0095		670	0.0101	0.01301	0.00181	0.00842
	868	0.00294	0.00183	0.011	-0.00066		668	0.01281	0.01284	-0.00052	0.00811
	866	0.009	0.00771	0.00306	0.01742		666	0.01866	0.0158	0.00052	0.00622
	864	-0.00501	0.00825	-0.0037	-0.0044		664	0.02763	0.02535	0.00522	0.00934
	862	-0.00176	0.01106	-0.00292	0.0012		662	0.03707	0.03121	0.00495	0.00787
	860	-0.01396	-0.01517	-0.00407	-0.0098		660	0.05441	0.0392	0.00537	0.00628
	858	0.00578	0.01321	0.00585	0.00657		658	0.07797	0.05253	0.01013	0.00725
	856	-0.00037	-0.00325	-0.00409	-0.00126		656	0.11173	0.06761	0.01718	0.01305
	854	-0.01064	0.00253	0.00716	-0.00625		654	0.14483	0.0794	0.00944	0.01226
	852	0.00229	-0.00059	-0.0005	-0.00307		652	0.18517	0.09029	0.00948	0.00575
	850	-0.00326	0.00508	0.00153	-0.00741		650	0.22506	0.10427	0.01375	0.01265
	848	0.01188	0.01224	0.0093	-0.00075		648	0.24875	0.10549	0.0137	0.01476
	846	0.00492	0.00597	0.00565	0.00011		646	0.26022	0.11387	0.0206	0.02114
	844	0.00234	-0.0038	-0.00264	-0.00747		644	0.24569	0.11021	0.01571	0.0188
	842	0.00926	-0.00466	0.00845	0.00396		642	0.20952	0.11742	0.01644	0.02162
	840	-0.00424	-0.00085	0.00908	0.00813		640	0.16316	0.11486	0.01929	0.02665
	838	0.00694	0.00516	0.00615	-0.00677		638	0.13184	0.10062	0.02698	0.03549
	836	0.00291	-0.00195	0.00414	0.00304		636	0.09647	0.08972	0.02564	0.04059
	834	0.00094	0.00619	0.00537	0.00695		634	0.07959	0.07711	0.02554	0.04912
	832	0.0058	0.00413	0.01204	0.00355		632	0.06055	0.07017	0.02474	0.05262
	830	0.00065	-0.00098	0.00876	0.0046		630	0.05298	0.05984	0.02507	0.0502
	828	-0.00085	-0.00141	0.00084	-0.00318		628	0.04422	0.05786	0.02176	0.04381
	826	0.00174	0.00286	0.00473	0.00307		626	0.02956	0.04669	0.01631	0.0352
	824	0.00054	-0.00081	0.00786	-0.00322		624	0.02924	0.04367	0.01701	0.03413
	822	-0.00229	0.00034	0.00056	0.00228		622	0.02503	0.04047	0.01401	0.03409
	820	0.00394	-0.0053	0.00451	0.00248		620	0.0244	0.03521	0.01149	0.02616
	818	0.00212	-0.0027	0.00698	0.0027		618	0.03218	0.04416	0.0201	0.03094
	816	0.00922	0.00658	0.00552	0.00599		616	0.03934	0.04743	0.02423	0.03441
	814	-0.00982	-0.00285	0.00069	-0.00415		614	0.04443	0.0504	0.02616	0.03372
	812	-0.00512	-0.00527	0.00059	0.0015		612	0.05886	0.05603	0.02877	0.03539
	810	-0.00207	-0.00407	0.00899	-0.00116		610	0.06709	0.06215	0.03059	0.03682
	808	0.00309	0.00311	0.00365	0.00027		608	0.08017	0.07604	0.04017	0.04416
	806	0.00853	0.00957	0.00479	0.00081		606	0.09453	0.08787	0.05056	0.05006
	804	-0.00118	-0.0066	0.0079	-0.00148		604	0.11347	0.1041	0.06473	0.06443
	802	0.00226	-0.00141	0.00329	-0.0005		602	0.13236	0.119	0.07881	0.06951
	800	0.00422	-0.00268	0.00189	0.00506		600	0.15983	0.138	0.0905	0.08517
	798	0.00089	0.00027	0.00271	-0.00031		598	0.19299	0.16211	0.11254	0.10431
	796	0.00076	-0.00214	0.003	0.00728		596	0.21848	0.19177	0.13248	0.12591
	794	-0.00306	-0.0004	0.00606	-0.00514		594	0.23885	0.22766	0.16532	0.14483
	792	0.00302	0.00077	-0.00019	-0.00293		592	0.25081	0.25667	0.20384	0.1764
	790	-0.00811	-0.00635	-0.00354	0.0012		590	0.26241	0.27933	0.24929	0.21845
	788	-0.00623	-0.00795	0.00348	-0.00557		588	0.25789	0.29207	0.27897	0.26191
	786	0.00444	0.00746	0.00222	0.00166		586	0.23466	0.30437	0.30787	0.29977
	784	-0.00323	-0.00327	-0.00548	-0.00874		584	0.19819	0.29747	0.32808	0.32527
	782	-0.00516	-0.00594	0.00028	-0.0012		582	0.15814	0.26688	0.33147	0.34071
	780	0.00108	-0.00333	0.00332	-0.00064		580	0.12727	0.21906	0.32269	0.35064
	778	-0.01254	-0.00768	0.00588	-0.00174		578	0.10984	0.18091	0.28643	0.34287
	776	-0.00064	-0.00621	0.00036	-0.00334		576	0.09332	0.14877	0.23069	0.31083
	774	0.00831	0.01533	0.0144	0.01124		574	0.07599	0.12167	0.17744	0.25255
	772	-0.0018	-0.00192	-0.00204	0.00399		572	0.0729	0.10828	0.14425	0.20413
	770	0.00192	-0.00165	0.00306	-0.0027		570	0.0664	0.08699	0.11121	0.15515
	768	-0.00505	0.00492	0.0046	0.00562		568	0.06801	0.07417	0.08943	0.12416
	766	-0.0007	-0.00525	-0.00106	-0.00244		566	0.07835	0.06594	0.07206	0.09974
	764	0.00696	0.00224	0.00723	-0.00184		564	0.09882	0.0703	0.06239	0.08637
	762	0.00771	0.00471	0.01038	0.00837		562	0.1219	0.07006	0.05092	0.06902
	760	-0.00071	-0.00768	-0.00046	-0.00243		560	0.14957	0.07458	0.04655	0.06043
	758	-0.00425	-0.00135	0.00213	-0.00372		558	0.19201	0.07912	0.04574	0.05059
	756	-0.00431	-0.00344	-0.004	-0.0031		556	0.24798	0.09441	0.04617	0.05404
	754	0.00249	0.00949	0.00863	0.00299		554	0.29852	0.10833	0.04721	0.05362
	752	0.00064	-0.00119	0.00176	0.00373		552	0.34917	0.13344	0.05569	0.05861
	750	0.0011	0.00904	0.00566	-0.00765		550	0.38767	0.15806	0.06474	0.06303
	748	-0.00038	0.00468	0.0035	-0.00084		548	0.40427	0.18927	0.07588	0.07629
	746	-0.00127	0.00094	0.00242	-0.00278		546	0.39153	0.21066	0.08531	0.08522
	744	0.00357	0.00864	0.00644	0.00405		544	0.36148	0.23228	0.09797	0.10058
	742	-0.00193	-0.00309	-0.00398	-0.00815		542	0.31617	0.24263	0.11175	0.11358
	740	0.006	0.00779	0.01629	0.00538		540	0.27119	0.24234	0.12304	0.12639
	738	-0.00732	-0.01117	0.00172	-0.00883		538	0.22331	0.22819	0.13139	0.13148
	736	0.0002	0.00909	0.00537	-0.0054		536	0.19405	0.20643	0.13285	0.13681
	734	-0.00288	-0.00283	0.00081	-0.00145		534	0.18461	0.18439	0.13366	0.14013
	732	-0.00608	-0.00369	-0.00035	-0.00169		532	0.1989	0.1718	0.13185	0.1404
	730	-0.00441	0.00529	0.00059	-0.00401		530	0.24069	0.17845	0.13205	0.14026
	728	0.00139	-0.00269	0.00155	-0.00662		528	0.2922	0.20021	0.13677	0.1461
	726	0.00381	0.00166	0.00888	0.00193		526	0.3708	0.24293	0.15791	0.15931
	724	-0.00154	-0.00213	0.00436	0.00491		524	0.47325	0.30798	0.19361	0.19115
	722	0.00229	0.00897	0.00779	0.0018		522	0.58797	0.39508	0.2474	0.23419
	720	0.00193	0.00052	0.00481	-0.00081		520	0.70442	0.50561	0.32193	0.29663
	718	-0.00435	0.00154	-0.00031	-0.00257		518	0.79648	0.62808	0.41199	0.37348
	716	0.00449	0.0044	0.01442	0.0019		516	0.86337	0.75008	0.52775	0.47445
	714	0.00412	-0.00263	0.00246	-0.00398		514	0.8976	0.8616	0.6669	0.59572
	712	-0.00391	-0.0014	0.00562	0.00022		512	0.89044	0.94522	0.80063	0.72486
	710	0.00393	-6e-05	0.00792	0.00098		510	0.84334	0.99248	0.92114	0.84491
	708	0.00177	0.00018	0.00643	0.00055		508	0.76006	0.98586	1.01478	0.94543
	706	0.0034	0.00875	0.00202	0.00293		506	0.66529	0.9359	1.0665	1.02248
	704	0.00591	0.00208	0.00641	0.00215		504	0.57518	0.85709	1.06435	1.0534
	702	0.00025	-0.00596	0.00255	-0.00228		502	0.48251	0.76553	1.00977	1.02923
	700	0.00107	-0.00216	0.00751	0.00141		500	0.38554	0.66052	0.92184	0.9651
	698	0.00056	0.00046	0.00648	0.00064		498	0.30698	0.5557	0.83021	0.88581
	696	-0.00018	0.00169	0.00434	0.0061		496	0.24298	0.44581	0.7218	0.7871
	694	0.00181	0.00205	0.00672	-0.0002		494	0.19628	0.34144	0.5927	0.67644
	692	0.005	0.00263	0.00576	0.00058		492	0.17384	0.26261	0.4689	0.56679
	690	-0.00273	-0.00084	0.00638	0.00092		490	0.16304	0.21418	0.35211	0.45543
	688	0.00361	0.00199	0.00458	0.00278		488	0.16225	0.18358	0.25322	0.33972
	686	0.00128	0.00017	0.00379	-4e-05		486	0.16345	0.17153	0.20143	0.26594
	684	0.00212	-4e-05	0.00589	0.00027		484	0.16708	0.16453	0.16822	0.21494
	682	-0.00318	1e-05	0.00198	-0.00057		482	0.16856	0.16543	0.15225	0.19092
	680	0.00177	0.00017	0.00724	0.0003		480	0.16671	0.16745	0.14254	0.17626
	678	0.00067	0.00265	0.00527	0.00279		478	0.16117	0.17081	0.14073	0.1695
	676	0.00018	-0.00247	0.00323	-0.00465		476	0.14795	0.16673	0.13869	0.16584
	674	0.00028	0.00217	0.00558	0.00106		474	0.13333	0.16337	0.13982	0.16458
	672	0.00068	0.00432	0.00557	0.00227		472	0.11883	0.15423	0.1349	0.16126
	670	0.00146	-0.0026	0.0051	-0.00098		470	0.1073	0.14449	0.13148	0.15968
	668	0.00224	0.00438	0.00577	-0.00245		468	0.09639	0.13389	0.12606	0.15469
	666	0.00452	0.00256	0.00769	0.00457		466	0.09255	0.12841	0.12108	0.15372
	664	-0.00015	0.0009	0.00751	-0.00104		464	0.08854	0.12156	0.11162	0.14863
	662	-0.00192	0.00213	0.00297	-0.00114		462	0.08877	0.1207	0.10759	0.14856
	660	0.00308	0.00669	0.00717	0.00336		460	0.08959	0.1223	0.10539	0.14895
	658	0.00727	0.00555	0.00721	0.00511		458	0.089	0.12418	0.10476	0.15205
	656	0.0109	0.00858	0.01129	0.00266		456	0.0918	0.13113	0.10725	0.15887
	654	0.00649	0.01038	0.00648	0.00268		454	0.09185	0.13695	0.11201	0.16752
	652	0.01101	0.00663	0.00287	0.00151		452	0.09188	0.14305	0.11609	0.17966
	650	0.00847	0.00229	0.00559	0.00337		450	0.0936	0.15285	0.12288	0.19517
	648	0.01008	0.009	0.00484	-6e-05		448	0.09652	0.16253	0.13065	0.21379
	646	0.00995	0.00528	0.00254	-0.00253		446	0.1032	0.17254	0.13962	0.23648
	644	0.01583	0.01062	0.00744	0.00047		444	0.11369	0.18537	0.15449	0.26737
	642	0.0149	0.0064	0.00838	0.00138		442	0.13872	0.20213	0.17497	0.3112
	640	0.00774	0.00558	0.00709	0.00445		440	0.1745	0.22603	0.20253	0.36296
	638	0.0069	0.00735	0.00207	0.00019		438	0.24277	0.26933	0.25074	0.443
	636	0.00462	0.00395	0.00265	0.00314		436	0.35272	0.3437	0.32151	0.55158
	634	0.00601	0.00426	0.00579	-0.00037		434	0.54619	0.46807	0.42886	0.70235
	632	0.00153	0.00094	0.00308	0.00225		432	0.8885	0.68476	0.59761	0.91911
	630	0.00226	0.00594	0.00943	0.00325		430	1.45011	1.03954	0.84286	1.21272
	628	0.00383	0.00295	0.00587	0.00316		428	2.25764	1.6078	1.22117	1.62033
	626	0.00112	0.00436	0.00771	0.00088		426	2.723	2.38228	1.77853	2.1542
	624	0.00179	0.00428	0.00117	0.00047		424	2.80048	2.78929	2.43076	2.66705
	622	0.00087	0.00488	0.00762	0.00652		422	2.86153	2.8778	2.8653	2.95004
	620	-0.0006	0.00309	0.00107	0.00345		420	2.82554	2.86372	2.885	2.94754
	618	0.00373	0.0056	0.00483	0.00453		418	2.80648	2.85403	2.87889	2.91837
	616	0.00139	0.0012	0.00447	0.0009		416	2.79772	2.83645	2.83063	2.8778
	614	0.00288	0.00207	0.00709	-0.00055		414	2.7825	2.82231	2.82602	2.86762
	612	-0.00105	-0.00069	0.00382	0.00126		412	2.77718	2.82109	2.80796	2.88706
	610	0.00615	0.00496	0.00945	0.00483		410	2.78394	2.81056	2.80407	2.86414
	608	0.0023	0.00355	0.00633	-0.00019		408	2.74011	2.75559	2.80141	2.87932
	606	0.00615	0.00704	0.00721	0.00499		406	2.78156	2.81523	2.83033	2.908
	604	0.00326	0.00464	0.00913	0.00369		404	2.77529	2.8524	2.86936	2.8739
	602	0.00641	0.00724	0.00638	0.00377		402	2.69702	2.79265	2.75163	2.8687
	600	0.0133	0.00892	0.01105	0.00715		400	2.73263	2.79083	2.78541	2.84827
	598	0.00914	0.01017	0.01102	0.00513		398	2.66403	2.74547	2.76551	2.84156
	596	0.00875	0.00851	0.00791	0.00471		396	2.70036	2.83049	2.81358	2.88678
	594	0.01361	0.01096	0.01442	0.00768		394	2.57514	2.83559	2.91012	2.95338
	592	0.01161	0.00976	0.01173	0.00794		392	2.25498	2.76079	2.91707	2.96432
	590	0.01784	0.01748	0.01881	0.01455		390	1.87217	2.50973	2.85384	2.88724
	588	0.01301	0.01578	0.02128	0.0139		388	1.60524	2.23151	2.79773	2.89829
	586	0.01372	0.01967	0.02315	0.01484		386	1.4209	1.93085	2.65035	2.72574
	584	0.01085	0.01691	0.02175	0.01704		384	1.31822	1.73332	2.46372	2.72287
	582	0.0082	0.0159	0.02535	0.02162		382	1.26896	1.60721	2.2649	2.62211
	580	0.00557	0.01251	0.01761	0.01921		380	1.24487	1.52693	2.10878	2.47915
	578	0.00615	0.01031	0.01916	0.02065		378	1.23674	1.49618	2.03349	2.45331
	576	0.00235	0.00785	0.01555	0.0155		376	1.23413	1.47875	1.97193	2.36193
	574	0.00801	0.00832	0.01286	0.01704		374	1.23399	1.46881	1.92608	2.28839
	572	0.00505	0.00803	0.01302	0.01262		372	1.23152	1.4692	1.88987	2.25683
	570	0.00204	0.00331	0.00919	0.00719		370	1.22119	1.46106	1.87094	2.20996
	568	0.00211	0.0021	0.005	0.00432		368	1.20733	1.45019	1.86169	2.18962
	566	0.00642	0.00476	0.01005	0.0086		366	1.18552	1.42653	1.82478	2.12733
	564	0.00681	0.00394	0.00911	0.00632		364	1.15829	1.39607	1.77425	2.05563
	562	0.00925	0.00553	0.00649	0.00296		362	1.12402	1.35853	1.72313	1.97461
	560	0.00727	0.00762	0.00825	0.00416		360	1.08116	1.31278	1.65369	1.87971
	558	0.00983	0.00196	0.00415	0.00332		358	1.03477	1.25747	1.57554	1.77955
	556	0.01332	0.00597	0.00722	0.00287		356	0.99526	1.20887	1.5079	1.6963
	554	0.01563	0.00464	0.0089	0.00162		354	0.96556	1.16969	1.45139	1.62906
	552	0.01737	0.00759	0.00516	0.00319		352	0.93488	1.135	1.39985	1.55916
	550	0.0196	0.00865	0.00764	0.00322		350	0.90172	1.09894	1.3467	1.49807
	548	0.02187	0.01049	0.00812	0.00604		348	0.86201	1.05503	1.29287	1.42603
	546	0.0199	0.00974	0.00746	0.00441		346	0.81526	1.00603	1.23031	1.35175
	544	0.01894	0.01201	0.00795	0.00562		344	0.76825	0.95073	1.15952	1.26794
	542	0.0179	0.01325	0.01093	0.00674		342	0.72271	0.89203	1.08419	1.1833
	540	0.01466	0.01441	0.01065	0.0067		340	0.6775	0.83472	1.00595	1.09779
	538	0.01089	0.01369	0.01169	0.0066		338	0.63895	0.78227	0.93346	1.01958
	536	0.00808	0.0089	0.00932	0.00435		336	0.61083	0.74229	0.8774	0.96202
	534	0.00906	0.0092	0.01053	0.00577		334	0.58925	0.71127	0.83341	0.91522
	532	0.00969	0.0083	0.01138	0.0057		332	0.57414	0.69039	0.8021	0.88157
	530	0.01204	0.00958	0.01095	0.00787		330	0.56813	0.67631	0.78015	0.85599
	528	0.01488	0.01063	0.01161	0.00694		328	0.56424	0.66645	0.76187	0.83095
	526	0.01878	0.01335	0.01335	0.00858		326	0.56387	0.66033	0.74669	0.81037
	524	0.02475	0.01624	0.01468	0.00842		324	0.56452	0.65501	0.73494	0.79372
	522	0.02938	0.01998	0.017	0.0085		322	0.56578	0.65198	0.72433	0.77708
	520	0.03782	0.02814	0.01974	0.01476		320	0.57033	0.6524	0.71956	0.76654
	518	0.04218	0.03292	0.02737	0.01871		318	0.5792	0.65924	0.72077	0.76127
	516	0.0444	0.04084	0.03276	0.02323		316	0.59522	0.67265	0.72766	0.758
	514	0.04814	0.04622	0.04332	0.03182		314	0.61279	0.68795	0.73491	0.75675
	512	0.0479	0.05047	0.04739	0.03818		312	0.63214	0.7055	0.74222	0.75364
	510	0.04409	0.05338	0.05466	0.04482		310	0.6482	0.7187	0.74568	0.7477
	508	0.03996	0.05355	0.05899	0.04985		308	0.65916	0.72608	0.74338	0.73764
	506	0.03622	0.05152	0.0652	0.05523		306	0.66473	0.72778	0.73615	0.7251
	504	0.02925	0.04778	0.06192	0.05628		304	0.66675	0.7243	0.72328	0.70833
	502	0.02369	0.04091	0.06043	0.05324		302	0.66644	0.71868	0.71011	0.69295
	500	0.01925	0.03479	0.05347	0.05153		300	0.66629	0.71151	0.69543	0.67756
	498	0.01595	0.03024	0.04832	0.04621		298	0.66657	0.70375	0.67976	0.66296
	496	0.01277	0.02332	0.04478	0.04075		296	0.66826	0.69683	0.66465	0.64984
	494	0.00951	0.01822	0.03744	0.03513		294	0.67092	0.69069	0.64934	0.6372
	492	0.00997	0.01444	0.03017	0.02897		292	0.67479	0.6841	0.63057	0.62329
	490	0.00728	0.00998	0.02205	0.02296		290	0.67817	0.67851	0.61421	0.61255
	488	0.00784	0.00889	0.01835	0.01757		288	0.68255	0.67261	0.59556	0.60226
	486	0.00739	0.00786	0.01396	0.01321		286	0.68539	0.66756	0.57991	0.59605
	484	0.00824	0.00872	0.01334	0.01067		284	0.68841	0.66303	0.56581	0.59301
	482	0.00695	0.0076	0.01097	0.00856		282	0.69033	0.65998	0.55396	0.5928
	480	0.01009	0.01041	0.01263	0.01013		280	0.69238	0.6584	0.54353	0.59541
	478	0.00864	0.00929	0.01165	0.00747		278	0.69603	0.66051	0.53526	0.60099
	476	0.00648	0.0079	0.01212	0.00779		276	0.69833	0.66458	0.529	0.60796
	474	0.00507	0.00783	0.0117	0.00774		274	0.69993	0.67495	0.52722	0.61968
	472	0.00725	0.00855	0.01182	0.00667		272	0.6976	0.68855	0.53084	0.63499
	470	0.00608	0.00893	0.01254	0.0086		270	0.69238	0.71238	0.54283	0.65734
	468	0.00295	0.00625	0.01027	0.00676		268	0.68618	0.75108	0.57634	0.69492
	466	0.00366	0.00638	0.01055	0.00682		266	0.66052	0.75721	0.58873	0.70276
	464	0.00473	0.00712	0.01059	0.00741		264	0.58069	0.62479	0.55223	0.58945
	462	0.00392	0.00559	0.0101	0.00644		262	0.54047	0.59312	0.50882	0.53739
	460	0.00463	0.00658	0.0104	0.00633		260	0.51155	0.54532	0.52678	0.55749
	458	0.00379	0.00488	0.00902	0.00523		258	0.51012	0.52069	0.4896	0.57458
	456	0.00542	0.00776	0.01073	0.00709		256	0.51538	0.5787	0.54372	0.51899
	454	0.0046	0.00713	0.0089	0.00645		254	0.47229	0.51422	0.45627	0.5222
	452	0.0045	0.0069	0.01032	0.00729		252	0.49398	0.55151	0.50154	0.50848
	450	0.00481	0.00886	0.0102	0.00856		250	0.49014	0.51527	0.48779	0.52586
	448	0.00492	0.00864	0.0112	0.00911		248	0.48899	0.51684	0.48754	0.53238
	446	0.00555	0.00945	0.0122	0.01074		246	0.51148	0.50194	0.47211	0.52214
	444	0.00589	0.00914	0.01221	0.01125		244	0.4765	0.53275	0.51337	0.47457
	442	0.00803	0.01154	0.01458	0.014		242	0.4457	0.48333	0.43679	0.52648
	440	0.00956	0.01278	0.01608	0.01685		240	0.55012	0.52769	0.46475	0.56927
	438	0.01411	0.01347	0.01774	0.02126		238	0.5456	0.4423	0.4559	0.50882
	436	0.02037	0.0204	0.02293	0.0305		236	0.45901	0.53229	0.52017	0.5346
	434	0.02868	0.02448	0.02741	0.04007		234	0.51523	0.52543	0.47603	0.49579
	432	0.04835	0.03625	0.03684	0.0558		232	0.46606	0.39795	0.42365	0.45368
	430	0.08319	0.05742	0.05163	0.07551		230	0.49883	0.50373	0.50657	0.47539
	428	0.14533	0.0922	0.07427	0.09973		228	0.43967	0.46541	0.43052	0.49363
	426	0.25729	0.15255	0.10974	0.12842		226	0.50027	0.42436	0.48137	0.54748
	424	0.42279	0.24247	0.16123	0.16678		224	0.44184	0.51543	0.42797	0.51041
	422	0.66231	0.38118	0.23969	0.22538		222	0.40797	0.38646	0.45383	0.45386
	420	0.92279	0.56481	0.34929	0.30447		220	0.43269	0.54708	0.46769	0.51299
	418	1.11368	0.77293	0.49075	0.4029		218	0.45437	0.49915	0.3795	0.4641
	416	1.13052	0.95703	0.65966	0.52098		216	0.45303	0.41656	0.42635	0.47893
	414	0.96194	1.02865	0.82334	0.63728		214	0.42106	0.38932	0.39143	0.47353
	412	0.72762	0.95312	0.93173	0.72719		212	0.38869	0.44243	0.48294	0.51737
	410	0.52359	0.7787	0.94438	0.7671		210	0.44461	0.52524	0.40504	0.40803
	408	0.38153	0.59057	0.85098	0.74126		208	0.50537	0.45896	0.3585	0.44574
	406	0.30331	0.45627	0.72044	0.67319		206	0.44863	0.50533	0.44939	0.41299
	404	0.25959	0.36826	0.59713	0.59279		204	0.35874	0.43698	0.42105	0.4704
	402	0.23681	0.3079	0.48981	0.50941		202	0.46191	0.51251	0.48516	0.47008
	400	0.22384	0.27506	0.41629	0.44353		200	0.45916	0.4883	0.4041	0.46505
	398	0.20899	0.25359	0.36299	0.38764
	396	0.18578	0.23438	0.32621	0.34375
	394	0.15849	0.21137	0.29878	0.31068
	392	0.12655	0.18081	0.26691	0.27705
	390	0.10246	0.1507	0.2351	0.24756
	388	0.08644	0.12579	0.20452	0.22004
	386	0.07663	0.10551	0.17681	0.19573
	384	0.06836	0.09277	0.15572	0.17385
	382	0.06712	0.08659	0.13978	0.16055
	380	0.06489	0.08218	0.12842	0.14705
	378	0.06417	0.07894	0.12071	0.13782
	376	0.06381	0.07818	0.11696	0.1317
	374	0.0647	0.07871	0.11417	0.12918
	372	0.06551	0.07859	0.11374	0.12569
	370	0.06238	0.07687	0.11035	0.12179
	368	0.06411	0.07755	0.11154	0.12134
	366	0.06238	0.07454	0.10764	0.11542
	364	0.06046	0.07374	0.10631	0.11154
	362	0.0587	0.07185	0.10172	0.10556
	360	0.05647	0.06949	0.09805	0.10025
	358	0.05394	0.06641	0.09339	0.09443
	356	0.05171	0.064	0.08997	0.09
	354	0.04964	0.06209	0.08602	0.08622
	352	0.048	0.05978	0.08368	0.0829
	350	0.0471	0.05788	0.07957	0.07822
	348	0.04625	0.0553	0.07883	0.07634
	346	0.04181	0.05269	0.07255	0.06966
	344	0.04023	0.05087	0.07115	0.06635
	342	0.03764	0.0471	0.06678	0.06204
	340	0.03623	0.04517	0.0615	0.05754
	338	0.033	0.04124	0.05829	0.05361
	336	0.03186	0.04011	0.05569	0.05014
	334	0.03108	0.03794	0.05339	0.04807
	332	0.0318	0.03765	0.05169	0.04599
	330	0.0318	0.03601	0.05093	0.04504
	328	0.03151	0.03698	0.04991	0.04398
	326	0.03186	0.03658	0.04984	0.04333
	324	0.03198	0.03643	0.04947	0.04243
	322	0.03193	0.036	0.04896	0.04134
	320	0.03216	0.03602	0.04843	0.04056
	318	0.03273	0.03616	0.04844	0.03995
	316	0.03365	0.0368	0.04878	0.03946
	314	0.03452	0.0375	0.04932	0.0395
	312	0.0351	0.03808	0.04938	0.03868
	310	0.03608	0.03912	0.0499	0.03839
	308	0.03663	0.03948	0.04989	0.03775
	306	0.037	0.03992	0.04964	0.03669
	304	0.03725	0.03967	0.04901	0.03562
	302	0.03773	0.03985	0.0488	0.03493
	300	0.03833	0.04005	0.04898	0.03459
	298	0.03859	0.03965	0.0489	0.03389
	296	0.0392	0.03989	0.0492	0.03381
	294	0.04058	0.04043	0.04975	0.03389
	292	0.04159	0.04075	0.05049	0.03377
	290	0.04239	0.04043	0.05082	0.03367
	288	0.04313	0.04039	0.05094	0.03333
	286	0.0432	0.03971	0.05069	0.03258
	284	0.04366	0.03953	0.0505	0.03231
	282	0.0442	0.03924	0.0499	0.03198
	280	0.04453	0.03977	0.04994	0.0324
	278	0.04458	0.04061	0.04998	0.0326
	276	0.04445	0.04195	0.05111	0.03408
	274	0.04388	0.04662	0.05608	0.03763
	272	0.04159	0.05379	0.06498	0.0443
	270	0.0383	0.06569	0.08116	0.05586
	268	0.0319	0.08802	0.11281	0.07799
	266	0.02577	0.11378	0.15208	0.10529
	264	0.03811	0.0895	0.10856	0.07905
	262	0.0284	0.04054	0.05274	0.04393
	260	0.02513	0.05834	0.07566	0.05871
	258	0.02958	0.05498	0.0413	0.05313
	256	0.05791	0.0335	0.03922	0.04132
	254	0.0588	0.04721	0.08008	0.0582
	252	0.01832	0.03389	0.03409	0.01395
	250	0.04733	0.05533	0.06699	0.03386
	248	0.06197	0.03768	0.08157	0.06047
	246	0.07385	0.09267	0.07468	0.08274
	244	0.02768	0.02696	0.03309	0.00175
	242	0.0474	0.07182	0.06997	0.05426
	240	0.03481	0.05816	0.05868	0.05651
	238	0.04574	0.05466	0.04582	0.05727
	236	0.03352	0.047	0.06968	0.06834
	234	0.06285	0.05265	0.05718	0.07472
	232	0.04113	0.03986	0.02795	0.01678
	230	0.05515	0.08875	0.04542	0.06226
	228	0.07484	0.06272	0.10042	0.04347
	226	0.00984	0.05352	0.03937	0.04975
	224	0.04354	0.04779	0.08104	0.08
	222	0.05536	0.09492	0.04502	0.04743
	220	0.01702	0.03044	0.02781	0.01962
	218	0.05991	0.04439	0.03222	0.07791
	216	0.03581	0.0368	0.06716	0.03868
	214	0.04433	0.0432	0.0581	0.04343
	212	0.0569	0.07813	0.07889	0.08508
	210	0.03962	0.04864	0.07107	0.07833
	208	0.04691	0.0821	0.04129	0.0374
	206	0.03977	0.03957	0.0318	0.05185
	204	0.03086	0.06765	0.0598	0.05946
	202	0.04931	0.05298	0.08964	0.01784
	200	0.03876	0.018	0.02432	0.04301

## Sheet: Supplementary Figure 2
	X-axis	Y-axis(Absorbance)	X-axis	Y-axis(Absorbance)	X-axis	Y-axis(Absorbance)	X-axis	Y-axis(Absorbance)
	Wavelength(nm)	15 μM F0Ch	Wavelength(nm)	15 μM F4Ch	Wavelength(nm)	15 μM F12Ch	Wavelength(nm)	15 μM F20Ch
	750	0.00256	800	0.0007	750	-0.00167	900	-0.00092
	749	0.00522	799	0.00022	749	0.00057	899	0.00181
	748	0.00581	798	0.0017	748	0.0012	898	0.00202
	747	0.00189	797	0.00142	747	-0.0021	897	0.00129
	746	0.00513	796	0.00191	746	-0.00204	896	-0.00108
	745	0.00654	795	0.00399	745	0.00017	895	-0.00058
	744	0.00595	794	-0.0004	744	-0.00027	894	0.00132
	743	0.0056	793	0.00213	743	-0.00244	893	-0.00037
	742	0.0073	792	-0.00195	742	0.00165	892	1e-05
	741	0.00656	791	0.00076	741	-0.00086	891	0.00093
	740	0.00682	790	0.00178	740	-0.00256	890	0.00096
	739	0.00885	789	-0.00178	739	-0.00015	889	-0.00158
	738	0.00606	788	0.00026	738	-0.00059	888	-0.00069
	737	0.00374	787	-0.00039	737	-0.00199	887	0.00042
	736	0.00342	786	-0.00066	736	-0.00282	886	0.0018
	735	0.00589	785	0.00298	735	-0.00087	885	0.00143
	734	0.0062	784	0.00113	734	0.00049	884	0.00032
	733	0.00404	783	-0.00014	733	-0.00058	883	0.00011
	732	0.00288	782	9e-05	732	-0.00091	882	0.00058
	731	0.00312	781	0.00064	731	-0.00137	881	0.00014
	730	0.0036	780	-0.00025	730	-0.0009	880	0.00067
	729	0.00218	779	0.00415	729	3e-05	879	-0.00052
	728	0.00155	778	-0.0013	728	-0.0003	878	-0.00041
	727	0.00404	777	-0.00064	727	-0.00031	877	-0.00076
	726	0.004	776	0.00062	726	0.00222	876	0.00077
	725	0.00135	775	0.00151	725	0.0002	875	0.00102
	724	0.00014	774	0.00054	724	-0.00143	874	0.00121
	723	0.002	773	-0.00032	723	0.00045	873	-0.00223
	722	0.00271	772	0.0028	722	-1e-05	872	8e-05
	721	0.00342	771	-0.00065	721	0.00121	871	0.00255
	720	0.00109	770	0.00344	720	0.00038	870	-0.00383
	719	-0.00018	769	0.00166	719	0.00011	869	-0.00096
	718	0.00125	768	-0.00022	718	-0.00079	868	-0.00082
	717	0.00154	767	0.00167	717	0.0012	867	0.00238
	716	0.0028	766	-0.00044	716	-0.00072	866	-0.00071
	715	0.00101	765	0.00064	715	-0.00033	865	-0.00129
	714	0.00237	764	0.00069	714	-0.00048	864	0.0023
	713	0.00097	763	0.00042	713	-0.00027	863	-0.00062
	712	-0.00087	762	0.00114	712	-0.0021	862	0.00323
	711	0.00178	761	0.00064	711	0.00091	861	-0.00112
	710	0.00081	760	0.00165	710	-0.00017	860	-0.00169
	709	0.00264	759	-0.0004	709	0.00066	859	0.00046
	708	0.0012	758	0.00064	708	1e-05	858	0.00151
	707	0.00081	757	0.00442	707	-0.00071	857	0.00037
	706	0.00076	756	0.00295	706	-0.00092	856	0.00598
	705	0.00131	755	0.00355	705	-0.00092	855	0.00023
	704	-0.00091	754	0.00346	704	-0.00233	854	0.00019
	703	0.00165	753	0.00445	703	-0.00138	853	-0.00028
	702	0.00155	752	0.00436	702	-0.00109	852	0.00243
	701	0.00117	751	0.00288	701	-0.00186	851	0.00267
	700	6e-05	750	0.0033	700	-0.00202	850	-0.00052
	699	-0.00066	749	0.00516	699	-0.00145	849	0.00139
	698	0.00108	748	0.00426	698	-0.00041	848	0.00232
	697	0.00152	747	0.00651	697	-3e-05	847	-0.00133
	696	-0.00026	746	0.00952	696	-0.00108	846	-0.00159
	695	0.00017	745	0.00671	695	-0.00126	845	-0.00116
	694	-0.00069	744	0.00869	694	-0.00161	844	-0.00304
	693	0.00023	743	0.00838	693	-0.00078	843	-0.00141
	692	0.00106	742	0.00865	692	0.00049	842	0.00186
	691	0.00252	741	0.00942	691	0.00079	841	0.00067
	690	0.00172	740	0.00783	690	0.00125	840	0.00014
	689	-0.00032	739	0.00689	689	7e-05	839	0.00119
	688	0.00067	738	0.00632	688	0.00095	838	0.00063
	687	0.00229	737	0.00704	687	0.00201	837	-0.00181
	686	0.00125	736	0.0051	686	0.00129	836	0.00021
	685	0.0018	735	0.00551	685	0.00206	835	0.00032
	684	0.00127	734	0.00543	684	0.00174	834	0.00027
	683	0.00095	733	0.00538	683	0.00153	833	-0.00011
	682	0.00145	732	0.00462	682	0.00185	832	0.00256
	681	0.00194	731	0.00349	681	0.00278	831	-0.00155
	680	0.00178	730	0.00335	680	0.00387	830	0.00058
	679	0.00156	729	0.00523	679	0.00418	829	-0.00021
	678	0.00269	728	0.00311	678	0.00651	828	-0.00014
	677	0.00327	727	0.00454	677	0.008	827	0.00055
	676	0.0032	726	0.00348	676	0.00898	826	0.0002
	675	0.00429	725	0.00542	675	0.0116	825	-0.00079
	674	0.0055	724	0.00407	674	0.01462	824	-0.00034
	673	0.00848	723	0.00304	673	0.02058	823	-0.00051
	672	0.00894	722	0.00254	672	0.02437	822	0.00017
	671	0.01087	721	0.00267	671	0.02982	821	-0.0003
	670	0.01441	720	0.00315	670	0.03824	820	-0.00295
	669	0.01852	719	0.00353	669	0.04841	819	0.00032
	668	0.02284	718	0.00511	668	0.06174	818	-0.00118
	667	0.02893	717	0.00198	667	0.08001	817	-0.00079
	666	0.03741	716	0.00501	666	0.10046	816	0.00068
	665	0.04696	715	0.00276	665	0.12652	815	0.00049
	664	0.05698	714	0.00432	664	0.1581	814	-0.00229
	663	0.07291	713	0.00425	663	0.19769	813	-0.00048
	662	0.09197	712	0.0041	662	0.2457	812	0.00122
	661	0.11858	711	0.00494	661	0.30209	811	0.00127
	660	0.14772	710	0.00492	660	0.36	810	0.00058
	659	0.1808	709	0.00214	659	0.42134	809	0.00026
	658	0.22013	708	0.00338	658	0.48631	808	0.00225
	657	0.27005	707	0.00413	657	0.55282	807	-0.00121
	656	0.32348	706	0.00571	656	0.61412	806	-0.00045
	655	0.37856	705	0.00375	655	0.66347	805	0.00022
	654	0.43268	704	0.00275	654	0.69992	804	0.00277
	653	0.48046	703	0.00512	653	0.71871	803	0.00065
	652	0.51907	702	0.00588	652	0.71914	802	-0.00128
	651	0.53877	701	0.00515	651	0.69825	801	0.00278
	650	0.53797	700	0.00428	650	0.65796	800	-0.00042
	649	0.52129	699	0.00488	649	0.61245	799	0.00102
	648	0.4842	698	0.00465	648	0.55187	798	-0.0018
	647	0.43657	697	0.00464	647	0.48851	797	0.00092
	646	0.38268	696	0.00529	646	0.42283	796	-0.00109
	645	0.32981	695	0.00663	645	0.36465	795	0.00187
	644	0.28322	694	0.00574	644	0.31265	794	0.00158
	643	0.24257	693	0.00608	643	0.26727	793	-0.00039
	642	0.20534	692	0.00336	642	0.22568	792	-0.00102
	641	0.17171	691	0.00759	641	0.18826	791	0.00343
	640	0.14702	690	0.00644	640	0.16017	790	0.00188
	639	0.12716	689	0.00668	639	0.13544	789	-0.00113
	638	0.10969	688	0.00687	638	0.11804	788	-0.00071
	637	0.09452	687	0.00818	637	0.10066	787	0.00044
	636	0.08129	686	0.00607	636	0.08649	786	0.00258
	635	0.06765	685	0.00726	635	0.07364	785	0.00158
	634	0.05928	684	0.00561	634	0.0653	784	0.00246
	633	0.05307	683	0.00726	633	0.05845	783	-0.00251
	632	0.04507	682	0.00485	632	0.05198	782	-0.00287
	631	0.03882	681	0.00702	631	0.04516	781	0.00036
	630	0.03401	680	0.0072	630	0.03922	780	-0.00198
	629	0.02894	679	0.00831	629	0.03567	779	0.00216
	628	0.02653	678	0.00915	628	0.0335	778	0.00181
	627	0.02524	677	0.0105	627	0.03043	777	-0.00056
	626	0.02328	676	0.011	626	0.02813	776	-0.00011
	625	0.02127	675	0.01133	625	0.02654	775	-0.00193
	624	0.02175	674	0.01262	624	0.02678	774	-0.00167
	623	0.01956	673	0.01427	623	0.02538	773	0.0025
	622	0.02055	672	0.01733	622	0.02715	772	-0.00307
	621	0.01953	671	0.02045	621	0.0268	771	0.00038
	620	0.02026	670	0.0234	620	0.02813	770	0.00079
	619	0.02043	669	0.02935	619	0.0284	769	0.00075
	618	0.02254	668	0.03491	618	0.03059	768	-0.00108
	617	0.02249	667	0.04335	617	0.03098	767	-0.00055
	616	0.02467	666	0.05348	616	0.03398	766	-0.00108
	615	0.0272	665	0.0658	615	0.03581	765	-0.0002
	614	0.0289	664	0.08218	614	0.03694	764	0.00225
	613	0.03138	663	0.10452	613	0.03887	763	0.001
	612	0.03449	662	0.12879	612	0.04161	762	-0.00018
	611	0.03801	661	0.16038	611	0.04287	761	-7e-05
	610	0.03988	660	0.19677	610	0.04639	760	0.00209
	609	0.04314	659	0.23419	609	0.04866	759	0.00071
	608	0.04725	658	0.28179	608	0.05214	758	0.00045
	607	0.05245	657	0.33159	607	0.05484	757	0.00069
	606	0.0576	656	0.38586	606	0.05929	756	7e-05
	605	0.06272	655	0.43117	605	0.06279	755	0.00128
	604	0.0677	654	0.47332	604	0.0657	754	0.00202
	603	0.07352	653	0.50353	603	0.06945	753	0.00089
	602	0.07655	652	0.52006	602	0.07204	752	0.00083
	601	0.0821	651	0.51874	601	0.07573	751	0.00111
	600	0.08572	650	0.50248	600	0.07659	750	-0.00155
	599	0.0876	649	0.47192	599	0.07626	749	0.00225
	598	0.08881	648	0.43156	598	0.07583	748	0.00186
	597	0.08896	647	0.38195	597	0.07553	747	0.00065
	596	0.08846	646	0.33609	596	0.07376	746	-3e-05
	595	0.08671	645	0.28687	595	0.07017	745	0.00195
	594	0.083	644	0.24831	594	0.06498	744	0.00138
	593	0.07953	643	0.21262	593	0.06044	743	0.00082
	592	0.07262	642	0.18072	592	0.05536	742	0.0019
	591	0.06591	641	0.15511	591	0.04985	741	0.00076
	590	0.06099	640	0.13079	590	0.04609	740	0.00062
	589	0.05484	639	0.11357	589	0.04058	739	-0.00053
	588	0.04705	638	0.10035	588	0.03481	738	0.00143
	587	0.04151	637	0.08599	587	0.03145	737	0.0009
	586	0.03422	636	0.07476	586	0.027	736	0.00038
	585	0.03155	635	0.06539	585	0.02483	735	-0.00036
	584	0.02758	634	0.05832	584	0.02242	734	0.0023
	583	0.02561	633	0.05161	583	0.02016	733	-0.00041
	582	0.02358	632	0.04719	582	0.01891	732	-0.00064
	581	0.02052	631	0.04209	581	0.01761	731	0.00155
	580	0.01796	630	0.03908	580	0.01598	730	0.00025
	579	0.01725	629	0.03544	579	0.01517	729	0.00327
	578	0.01794	628	0.03495	578	0.01464	728	0.00071
	577	0.01676	627	0.03228	577	0.01417	727	0.00035
	576	0.01639	626	0.03092	576	0.01366	726	0.00123
	575	0.01672	625	0.03008	575	0.01328	725	-0.00047
	574	0.01701	624	0.02908	574	0.01268	724	0.00057
	573	0.01752	623	0.02847	573	0.01253	723	-0.00145
	572	0.01757	622	0.02878	572	0.01323	722	-0.00055
	571	0.01977	621	0.03013	571	0.01472	721	-0.00046
	570	0.02085	620	0.03096	570	0.0136	720	0.00189
	569	0.02354	619	0.03014	569	0.0153	719	0.00175
	568	0.0254	618	0.03243	568	0.01588	718	0.00116
	567	0.02662	617	0.03467	567	0.01596	717	0.00193
	566	0.02859	616	0.03453	566	0.0166	716	0.0003
	565	0.03231	615	0.03692	565	0.01699	715	0.00167
	564	0.03599	614	0.03881	564	0.01864	714	0.00194
	563	0.04001	613	0.04194	563	0.01917	713	0.00097
	562	0.04487	612	0.04448	562	0.02136	712	0.00051
	561	0.05001	611	0.04703	561	0.0223	711	0.00168
	560	0.056	610	0.05018	560	0.02284	710	0.00012
	559	0.06275	609	0.05407	559	0.02457	709	0.00266
	558	0.0711	608	0.05697	558	0.0271	708	0.00098
	557	0.07929	607	0.06244	557	0.02868	707	-0.00029
	556	0.08841	606	0.06606	556	0.03018	706	0.00039
	555	0.09637	605	0.07205	555	0.03102	705	0.00042
	554	0.10588	604	0.07717	554	0.03279	704	0.00126
	553	0.11493	603	0.08069	553	0.03376	703	0.00122
	552	0.1235	602	0.08548	552	0.03429	702	0.00128
	551	0.13178	601	0.09111	551	0.03475	701	0.00202
	550	0.1393	600	0.09319	550	0.03573	700	0.00023
	549	0.14567	599	0.09573	549	0.03565	699	0.00046
	548	0.15074	598	0.09705	548	0.03511	698	0.00054
	547	0.15463	597	0.0963	547	0.03479	697	0.0008
	546	0.15755	596	0.09596	546	0.03427	696	0.00096
	545	0.15906	595	0.09458	545	0.03508	695	0
	544	0.15771	594	0.09089	544	0.03518	694	0.00426
	543	0.15465	593	0.08587	543	0.03632	693	0.00169
	542	0.14984	592	0.08251	542	0.03744	692	0.0007
	541	0.14386	591	0.07624	541	0.03887	691	0.00225
	540	0.13568	590	0.07045	540	0.04107	690	0.00118
	539	0.12793	589	0.06661	539	0.04488	689	0.00254
	538	0.11984	588	0.06016	538	0.04822	688	0.00143
	537	0.11479	587	0.05467	537	0.05251	687	0.00316
	536	0.11061	586	0.05015	536	0.05632	686	0.00414
	535	0.10869	585	0.04557	535	0.05938	685	0.00435
	534	0.11107	584	0.04219	534	0.06276	684	0.0044
	533	0.11383	583	0.04039	533	0.06424	683	0.00623
	532	0.11894	582	0.03722	532	0.06508	682	0.0067
	531	0.12667	581	0.03339	531	0.06498	681	0.00661
	530	0.13761	580	0.03125	530	0.06471	680	0.009
	529	0.14804	579	0.02896	529	0.06462	679	0.01106
	528	0.15835	578	0.0282	528	0.06475	678	0.01393
	527	0.17063	577	0.02692	527	0.06607	677	0.01713
	526	0.18295	576	0.02557	526	0.06776	676	0.02143
	525	0.19513	575	0.02536	525	0.0704	675	0.02497
	524	0.20566	574	0.024	524	0.07534	674	0.03216
	523	0.2156	573	0.02513	523	0.08118	673	0.04116
	522	0.2223	572	0.02525	522	0.08849	672	0.0499
	521	0.22752	571	0.02644	521	0.09732	671	0.06139
	520	0.22968	570	0.02576	520	0.10763	670	0.07769
	519	0.23027	569	0.02693	519	0.11713	669	0.0964
	518	0.2299	568	0.02706	518	0.12892	668	0.11957
	517	0.22709	567	0.02786	517	0.14171	667	0.15088
	516	0.22468	566	0.02876	516	0.15429	666	0.18828
	515	0.22004	565	0.03128	515	0.16729	665	0.22894
	514	0.21485	564	0.03272	514	0.18093	664	0.27711
	513	0.20984	563	0.03565	513	0.19342	663	0.33788
	512	0.20251	562	0.03611	512	0.20459	662	0.40163
	511	0.1958	561	0.03995	511	0.21472	661	0.4719
	510	0.18945	560	0.04162	510	0.22286	660	0.53672
	509	0.18296	559	0.04431	509	0.22868	659	0.60197
	508	0.17553	558	0.04651	508	0.23312	658	0.66155
	507	0.16719	557	0.04972	507	0.23479	657	0.71849
	506	0.16045	556	0.05377	506	0.23496	656	0.75673
	505	0.15219	555	0.05623	505	0.23182	655	0.77947
	504	0.1459	554	0.06041	504	0.22743	654	0.78223
	503	0.13819	553	0.06371	503	0.22399	653	0.7694
	502	0.12809	552	0.06653	502	0.2178	652	0.73411
	501	0.11969	551	0.06885	501	0.21533	651	0.68473
	500	0.10968	550	0.07291	500	0.21088	650	0.6267
	499	0.10179	549	0.07524	499	0.20841	649	0.56383
	498	0.09399	548	0.07925	498	0.20343	648	0.49891
	497	0.08701	547	0.0815	497	0.19705	647	0.43155
	496	0.08135	546	0.08652	496	0.1881	646	0.3725
	495	0.07621	545	0.09033	495	0.17444	645	0.31747
	494	0.07276	544	0.09403	494	0.1582	644	0.26911
	493	0.07049	543	0.09642	493	0.14328	643	0.2293
	492	0.06863	542	0.10047	492	0.12795	642	0.1927
	491	0.06728	541	0.1029	491	0.11577	641	0.16303
	490	0.06597	540	0.10446	490	0.10276	640	0.13731
	489	0.06582	539	0.10476	489	0.09097	639	0.11907
	488	0.06529	538	0.10409	488	0.08281	638	0.10276
	487	0.06502	537	0.10145	487	0.07696	637	0.09065
	486	0.06461	536	0.09911	486	0.07132	636	0.07651
	485	0.06441	535	0.09409	485	0.06657	635	0.06744
	484	0.06413	534	0.09059	484	0.06376	634	0.06013
	483	0.06386	533	0.08743	483	0.06144	633	0.05324
	482	0.06336	532	0.08522	482	0.05955	632	0.04773
	481	0.06297	531	0.08399	481	0.05759	631	0.04452
	480	0.06233	530	0.08517	480	0.05653	630	0.04068
	479	0.0618	529	0.08762	479	0.0559	629	0.03776
	478	0.06113	528	0.09107	478	0.05501	628	0.03632
	477	0.06064	527	0.09712	477	0.05398	627	0.03541
	476	0.05981	526	0.10456	476	0.05402	626	0.03491
	475	0.05891	525	0.11292	475	0.05334	625	0.03391
	474	0.05788	524	0.12266	474	0.05257	624	0.03239
	473	0.0572	523	0.13324	473	0.05215	623	0.03372
	472	0.05561	522	0.14421	472	0.05223	622	0.03354
	471	0.05494	521	0.1548	471	0.05176	621	0.03423
	470	0.05348	520	0.16558	470	0.0513	620	0.03573
	469	0.05267	519	0.17582	469	0.05179	619	0.03736
	468	0.05145	518	0.18406	468	0.0519	618	0.03691
	467	0.05028	517	0.1911	467	0.0517	617	0.03941
	466	0.04901	516	0.19732	466	0.05232	616	0.04001
	465	0.04778	515	0.20149	465	0.05201	615	0.04331
	464	0.0467	514	0.20403	464	0.05138	614	0.04586
	463	0.04533	513	0.20509	463	0.05104	613	0.04583
	462	0.04427	512	0.20416	462	0.04994	612	0.04959
	461	0.04321	511	0.20264	461	0.04891	611	0.05229
	460	0.0423	510	0.19955	460	0.04772	610	0.05418
	459	0.0415	509	0.19508	459	0.04653	609	0.05752
	458	0.04117	508	0.18995	458	0.04546	608	0.06064
	457	0.04011	507	0.18508	457	0.04417	607	0.06442
	456	0.03956	506	0.17868	456	0.04307	606	0.06753
	455	0.03977	505	0.17271	455	0.04217	605	0.07017
	454	0.03953	504	0.16804	454	0.04118	604	0.07226
	453	0.04025	503	0.16447	453	0.04078	603	0.07485
	452	0.04091	502	0.1597	452	0.03991	602	0.07609
	451	0.04254	501	0.15353	451	0.03943	601	0.07723
	450	0.04453	500	0.14571	450	0.03872	600	0.07683
	449	0.04767	499	0.13757	449	0.03837	599	0.07598
	448	0.05199	498	0.12926	448	0.03831	598	0.07547
	447	0.0575	497	0.1181	447	0.03847	597	0.07091
	446	0.06476	496	0.10877	446	0.03866	596	0.06769
	445	0.07579	495	0.09834	445	0.03928	595	0.06332
	444	0.09012	494	0.08953	444	0.04051	594	0.05795
	443	0.1112	493	0.08195	443	0.04247	593	0.05357
	442	0.13707	492	0.07692	442	0.04447	592	0.04883
	441	0.16689	491	0.07296	441	0.04701	591	0.04436
	440	0.20806	490	0.06912	440	0.05081	590	0.03796
	439	0.2683	489	0.06645	439	0.05612	589	0.03513
	438	0.339	488	0.0643	438	0.0625	588	0.03022
	437	0.42937	487	0.06328	437	0.07171	587	0.02673
	436	0.53899	486	0.06216	436	0.08355	586	0.02435
	435	0.65856	485	0.06121	435	0.09714	585	0.02102
	434	0.80472	484	0.06076	434	0.11623	584	0.0198
	433	0.98177	483	0.06035	433	0.14295	583	0.01812
	432	1.17403	482	0.06001	432	0.1773	582	0.01704
	431	1.37133	481	0.05925	431	0.22205	581	0.0163
	430	1.54812	480	0.05959	430	0.27435	580	0.01509
	429	1.70786	479	0.05845	429	0.34342	579	0.01509
	428	1.85785	478	0.05831	428	0.43145	578	0.01509
	427	1.98516	477	0.05778	427	0.54467	577	0.01471
	426	2.08625	476	0.05758	426	0.68048	576	0.01425
	425	2.1623	475	0.05665	425	0.83215	575	0.01436
	424	2.22113	474	0.0562	424	0.9899	574	0.01371
	423	2.2794	473	0.05646	423	1.1756	573	0.01513
	422	2.34037	472	0.05574	422	1.37647	572	0.01486
	421	2.37945	471	0.05535	421	1.55602	571	0.01441
	420	2.40289	470	0.05469	420	1.73376	570	0.01523
	419	2.40556	469	0.05478	419	1.87499	569	0.01592
	418	2.39142	468	0.05455	418	1.97618	568	0.01609
	417	2.36704	467	0.05369	417	2.0536	567	0.01621
	416	2.32015	466	0.05302	416	2.11432	566	0.01749
	415	2.26569	465	0.05174	415	2.15487	565	0.01859
	414	2.21234	464	0.05138	414	2.1809	564	0.01885
	413	2.16184	463	0.04995	413	2.19896	563	0.02114
	412	2.12784	462	0.04868	412	2.21447	562	0.02225
	411	2.11126	461	0.0479	411	2.22966	561	0.02219
	410	2.09495	460	0.04687	410	2.23116	560	0.02486
	409	2.08559	459	0.04611	409	2.22537	559	0.02591
	408	2.08356	458	0.04546	408	2.22464	558	0.02665
	407	2.0791	457	0.04483	407	2.23252	557	0.02794
	406	2.07457	456	0.04414	406	2.23874	556	0.02819
	405	2.05103	455	0.0438	405	2.23868	555	0.02938
	404	2.00538	454	0.04397	404	2.22536	554	0.03009
	403	1.9331	453	0.04317	403	2.2064	553	0.02977
	402	1.84357	452	0.04345	402	2.18332	552	0.03067
	401	1.74557	451	0.04379	401	2.16172	551	0.0298
	400	1.63244	450	0.04475	400	2.13455	550	0.03033
	399	1.51045	449	0.04507	399	2.10717	549	0.02965
	398	1.38483	448	0.04654	398	2.06156	548	0.02817
	397	1.25533	447	0.04807	397	2.00383	547	0.0274
	396	1.13838	446	0.0497	396	1.937	546	0.02627
	395	1.04725	445	0.05192	395	1.86604	545	0.02508
	394	0.96875	444	0.05518	394	1.78165	544	0.02422
	393	0.89099	443	0.0589	393	1.68099	543	0.02392
	392	0.83634	442	0.06332	392	1.5934	542	0.0231
	391	0.78901	441	0.06876	391	1.49931	541	0.02385
	390	0.74702	440	0.07623	390	1.40254	540	0.02425
	389	0.71565	439	0.08702	389	1.31971	539	0.02557
	388	0.68979	438	0.10243	388	1.24377	538	0.02754
	387	0.66548	437	0.12258	387	1.16875	537	0.02907
	386	0.64322	436	0.14924	386	1.0971	536	0.03092
	385	0.62138	435	0.18219	385	1.02984	535	0.03322
	384	0.6015	434	0.22757	384	0.97372	534	0.03588
	383	0.58327	433	0.28744	383	0.92511	533	0.03756
	382	0.56409	432	0.37161	382	0.87606	532	0.03999
	381	0.54632	431	0.47326	381	0.83086	531	0.04253
	380	0.5325	430	0.5866	380	0.79256	530	0.04393
	379	0.52201	429	0.72201	379	0.7571	529	0.04524
	378	0.51717	428	0.8848	378	0.72943	528	0.04662
	377	0.51563	427	1.062	377	0.70819	527	0.04852
	376	0.51797	426	1.25962	376	0.68556	526	0.05023
	375	0.52304	425	1.43623	375	0.66432	525	0.05271
	374	0.53045	424	1.58519	374	0.64694	524	0.05584
	373	0.53925	423	1.71993	373	0.63223	523	0.05969
	372	0.54686	422	1.83355	372	0.62235	522	0.06475
	371	0.55178	421	1.91024	371	0.61628	521	0.0701
	370	0.5523	420	1.96233	370	0.61319	520	0.07714
	369	0.54872	419	1.99808	369	0.61297	519	0.08522
	368	0.54068	418	2.01518	368	0.61509	518	0.09363
	367	0.52792	417	2.021	367	0.61747	517	0.10267
	366	0.51337	416	2.01492	366	0.61949	516	0.11361
	365	0.49506	415	1.99686	365	0.62015	515	0.12463
	364	0.47378	414	1.97398	364	0.61811	514	0.13738
	363	0.45107	413	1.94463	363	0.61259	513	0.1502
	362	0.43128	412	1.91892	362	0.6046	512	0.16421
	361	0.41282	411	1.90116	361	0.59378	511	0.17679
	360	0.39362	410	1.88757	360	0.5792	510	0.18968
	359	0.37493	409	1.87519	359	0.56149	509	0.20023
	358	0.35783	408	1.87243	358	0.54162	508	0.21168
	357	0.34583	407	1.87465	357	0.52401	507	0.21965
	356	0.33418	406	1.88413	356	0.50358	506	0.22697
	355	0.32496	405	1.88755	355	0.48469	505	0.23147
	354	0.31807	404	1.87966	354	0.46913	504	0.2327
	353	0.31197	403	1.85624	353	0.45532	503	0.23156
	352	0.3058	402	1.827	352	0.44252	502	0.22934
	351	0.29971	401	1.78897	351	0.43222	501	0.2263
	350	0.29332	400	1.73457	350	0.42395	500	0.2243
	349	0.28705	399	1.66578	349	0.41781	499	0.22211
	348	0.2801	398	1.5841	348	0.41164	498	0.21916
	347	0.27199	397	1.48657	347	0.40487	497	0.2161
	346	0.2633	396	1.38295	346	0.39688	496	0.21132
	345	0.25532	395	1.29602	345	0.3887	495	0.20291
	344	0.24708	394	1.21399	344	0.37885	494	0.19145
	343	0.23918	393	1.12339	343	0.36732	493	0.17738
	342	0.23194	392	1.04977	342	0.35611	492	0.16402
	341	0.22544	391	0.98961	341	0.3445	491	0.14974
	340	0.2184	390	0.93094	340	0.33177	490	0.13197
	339	0.21207	389	0.88251	339	0.31912	489	0.11601
	338	0.20694	388	0.84313	338	0.30772	488	0.10384
	337	0.20212	387	0.80627	337	0.29817	487	0.09367
	336	0.19835	386	0.77432	336	0.28917	486	0.08414
	335	0.19435	385	0.74247	335	0.28088	485	0.0755
	334	0.19148	384	0.71477	334	0.27417	484	0.07042
	333	0.18863	383	0.69316	333	0.26775	483	0.06614
	332	0.18579	382	0.66868	332	0.26164	482	0.06224
	331	0.18338	381	0.64342	331	0.25585	481	0.05872
	330	0.18095	380	0.62097	330	0.24997	480	0.0567
	329	0.178	379	0.59999	329	0.24329	479	0.05505
	328	0.17547	378	0.5826	328	0.23685	478	0.0536
	327	0.17246	377	0.57038	327	0.22941	477	0.05241
	326	0.16975	376	0.5581	326	0.22174	476	0.05165
	325	0.16737	375	0.54827	325	0.21423	475	0.05112
	324	0.16561	374	0.54151	324	0.20743	474	0.05011
	323	0.16466	373	0.53888	323	0.20066	473	0.04975
	322	0.16489	372	0.53963	322	0.19332	472	0.0493
	321	0.16697	371	0.54352	321	0.18656	471	0.04879
	320	0.17073	370	0.54832	320	0.1815	470	0.04873
	319	0.17561	369	0.55331	319	0.17819	469	0.0492
	318	0.18254	368	0.55669	318	0.17595	468	0.0488
	317	0.19285	367	0.5569	317	0.17484	467	0.04885
	316	0.20404	366	0.55395	316	0.17556	466	0.04912
	315	0.2142	365	0.54684	315	0.17762	465	0.04906
	314	0.22427	364	0.53557	314	0.18117	464	0.04898
	313	0.23374	363	0.51991	313	0.18634	463	0.04863
	312	0.24186	362	0.50345	312	0.19221	462	0.04817
	311	0.24773	361	0.4883	311	0.19905	461	0.04735
	310	0.2513	360	0.46959	310	0.20607	460	0.04653
	309	0.25273	359	0.4478	309	0.21242	459	0.04563
	308	0.25297	358	0.4251	308	0.21861	458	0.04453
	307	0.25236	357	0.4077	307	0.22415	457	0.04347
	306	0.2515	356	0.39013	306	0.22903	456	0.04281
	305	0.25067	355	0.37492	305	0.23303	455	0.04145
	304	0.25041	354	0.363	304	0.23681	454	0.04098
	303	0.2503	353	0.35292	303	0.2399	453	0.04027
	302	0.25075	352	0.34465	302	0.24226	452	0.03967
	301	0.2516	351	0.33716	301	0.24424	451	0.03922
	300	0.25323	350	0.33156	300	0.24607	450	0.03901
			349	0.32539			449	0.03874
			348	0.31969			448	0.03874
			347	0.31264			447	0.03888
			346	0.30524			446	0.03937
			345	0.29695			445	0.04022
			344	0.28872			444	0.04168
			343	0.27882			443	0.04352
			342	0.26992			442	0.04617
			341	0.26022			441	0.04923
			340	0.2511			440	0.05319
			339	0.24261			439	0.05864
			338	0.23436			438	0.06544
			337	0.22744			437	0.07429
			336	0.22133			436	0.08573
			335	0.2153			435	0.09791
			334	0.21041			434	0.11399
			333	0.20583			433	0.13577
			332	0.2019			432	0.16114
			331	0.19809			431	0.19348
			330	0.19381			430	0.23161
			329	0.18977			429	0.27864
			328	0.18482			428	0.33578
			327	0.1799			427	0.40453
			326	0.17496			426	0.4892
			325	0.17009			425	0.5823
			324	0.16611			424	0.6882
			323	0.16214			423	0.8112
			322	0.15818			422	0.94794
			321	0.15543			421	1.08604
			320	0.15394			420	1.23967
			319	0.15412			419	1.39283
			318	0.15578			418	1.53024
			317	0.15957			417	1.66133
			316	0.16526			416	1.788
			315	0.17168			415	1.90038
			314	0.1787			414	1.98672
			313	0.18749			413	2.05966
			312	0.19632			412	2.12095
			311	0.20468			411	2.1684
			310	0.21165			410	2.20075
			309	0.2174			409	2.22102
			308	0.22153			408	2.2416
			307	0.22456			407	2.26364
			306	0.22658			406	2.27884
			305	0.22804			405	2.28509
			304	0.22896			404	2.276
			303	0.22994			403	2.25793
			302	0.23076			402	2.24173
			301	0.23172			401	2.22653
			300	0.23299			400	2.20524
							399	2.17732
							398	2.13851
							397	2.08939
							396	2.03627
							395	1.98238
							394	1.91159
							393	1.83054
							392	1.75591
							391	1.668
							390	1.57957
							389	1.50265
							388	1.42845
							387	1.34927
							386	1.27169
							385	1.19682
							384	1.13228
							383	1.07256
							382	1.01408
							381	0.95773
							380	0.9086
							379	0.86517
							378	0.83149
							377	0.80467
							376	0.77493
							375	0.7465
							374	0.72323
							373	0.70243
							372	0.68699
							371	0.67465
							370	0.66471
							369	0.65654
							368	0.65034
							367	0.64694
							366	0.644
							365	0.64121
							364	0.63729
							363	0.63227
							362	0.62607
							361	0.61764
							360	0.60628
							359	0.59238
							358	0.5785
							357	0.5638
							356	0.54694
							355	0.53119
							354	0.51852
							353	0.50568
							352	0.49261
							351	0.48242
							350	0.47252
							349	0.46412
							348	0.45484
							347	0.44567
							346	0.43415
							345	0.4234
							344	0.40972
							343	0.3948
							342	0.37994
							341	0.36516
							340	0.34966
							339	0.336
							338	0.3238
							337	0.31222
							336	0.30095
							335	0.29168
							334	0.28286
							333	0.27433
							332	0.26618
							331	0.25742
							330	0.24859
							329	0.23883
							328	0.22855
							327	0.21825
							326	0.20838
							325	0.19924
							324	0.19116
							323	0.18238
							322	0.17418
							321	0.16718
							320	0.16185
							319	0.1581
							318	0.15497
							317	0.15291
							316	0.15219
							315	0.15262
							314	0.15434
							313	0.15703
							312	0.16039
							311	0.16472
							310	0.16945
							309	0.17438
							308	0.17966
							307	0.18448
							306	0.18935
							305	0.1947
							304	0.19949
							303	0.20379
							302	0.20731
							301	0.21044
							300	0.21356
							299	0.21609
							298	0.21782
							297	0.21966
							296	0.22171
							295	0.22401
							294	0.22719
							293	0.23175
							292	0.23609
							291	0.24056
							290	0.24496
							289	0.24919
							288	0.25389
							287	0.25808
							286	0.26256
							285	0.26734
							284	0.27184
							283	0.27577
							282	0.2787
							281	0.28035
							280	0.27956
							279	0.27667
							278	0.27225
							277	0.26625
							276	0.2596
							275	0.25252
							274	0.24646
							273	0.24149
							272	0.23924
							271	0.23737
							270	0.23712
							269	0.23922
							268	0.24253
							267	0.24849
							266	0.25093
							265	0.24655
							264	0.23532
							263	0.23324
							262	0.22797
							261	0.22283
							260	0.22951
							259	0.22922
							258	0.23706
							257	0.23768
							256	0.24532
							255	0.24815
							254	0.22855
							253	0.23433
							252	0.23631
							251	0.24969
							250	0.23906
							249	0.23097
							248	0.24122
							247	0.22792
							246	0.23346
							245	0.23505
							244	0.2336
							243	0.2202
							242	0.24618
							241	0.23703
							240	0.23075
							239	0.23139
							238	0.22528
							237	0.22716
							236	0.22424
							235	0.22849
							234	0.2201
							233	0.22343
							232	0.20789
							231	0.22947
							230	0.22046
							229	0.21997
							228	0.23619
							227	0.22425
							226	0.2293
							225	0.21658
							224	0.2341
							223	0.22917
							222	0.21102
							221	0.23033
							220	0.21782
							219	0.20215
							218	0.21419
							217	0.21207
							216	0.21476
							215	0.25011
							214	0.22212
							213	0.22942
							212	0.21146
							211	0.2006
							210	0.20892
							209	0.21561
							208	0.21319
							207	0.20738
							206	0.21273
							205	0.22225
							204	0.22589
							203	0.23115
							202	0.22809
							201	0.22731
							200	0.21682

## Sheet: Supplementary Figure 3
	X-axis	Y-axis(Absorbance)
	Wavelength(nm)	2.5 uM	5 uM	7.5 uM	10 uM	12.5 uM	15 uM	17.5 uM	20 uM		X-axis(c/μM)	Y-axis(Absorbance)
	750	-0.00237	-0.00049	-0.00136	-0.00096	-0.00069	0.00256	0.00083	0.00286		0	0
	749	0.00096	0.00108	-0.00088	0.00213	0.00129	0.00522	0.00092	0.00356		2.5	0.09877
	748	-0.00157	0.00083	0.00024	0.00016	0.00201	0.00581	0.00343	0.00344		5	0.18383
	747	-0.0028	-0.0014	-0.00172	-0.00015	-0.00071	0.00189	0.00175	0.00216		7.5	0.27002
	746	-0.00123	-0.00095	-5e-05	0.00105	0.00184	0.00513	0.00423	0.00447		10	0.33506
	745	-0.00053	0.00029	0.00195	0.00145	0.00403	0.00654	0.0046	0.0037		12.5	0.44256
	744	-0.00347	0.00019	0.00228	0.00251	0.00058	0.00595	0.0039	0.00495		15	0.53877
	743	-0.00079	0.00112	0.00088	0.00138	0.00255	0.0056	0.00492	0.00537		17.5	0.62748
	742	0.00114	0.00219	0.00098	0.00245	0.00404	0.0073	0.00754	0.0071		20	0.71602
	741	-0.00156	0.00142	0.00105	0.00294	0.00302	0.00656	0.00529	0.00636
	740	-0.00043	0.00115	0.00185	0.00379	0.00489	0.00682	0.00529	0.00736
	739	-1e-05	0.00316	0.00227	0.00404	0.00516	0.00885	0.00699	0.00854
	738	-0.00043	0.00191	0.00168	0.00292	0.00243	0.00606	0.00603	0.00658
	737	-0.0033	-0.00035	0.0004	0.00141	0.00234	0.00374	0.00427	0.0051
	736	-0.00203	-0.00276	-0.00063	0.00076	0.00109	0.00342	0.00381	0.00382
	735	-0.00229	-0.00093	3e-05	0.00197	0.00184	0.00589	0.00402	0.0051
	734	-0.0001	0.00043	0.00165	0.00172	0.00266	0.0062	0.00499	0.00453
	733	-0.00075	-0.00065	-0.00024	0.00041	0.00066	0.00404	0.00282	0.00364
	732	-0.00049	-0.0016	-0.00018	0.00026	0.00163	0.00288	0.00288	0.00463
	731	-0.0011	0.00017	0.0011	0.00117	0.00253	0.00312	0.00159	0.0025
	730	-0.00112	0.00013	-0.00051	-0.00064	3e-05	0.0036	0.0018	0.00172
	729	-0.00104	0.00113	-0.00081	0.00127	0.00222	0.00218	0.0019	0.00429
	728	-0.00208	-1e-05	0.00063	0.00036	-0.00103	0.00155	0.00269	0.00253
	727	-0.00205	-6e-05	0.00155	0.00291	-0.00024	0.00404	0.00182	0.00217
	726	0.00035	0.00018	0.00153	0.00124	0.0013	0.004	0.00373	0.00119
	725	0.00096	-4e-05	0.00039	0.00075	0.00058	0.00135	0.00213	0.00142
	724	-0.00271	-0.00179	-0.00268	-0.00122	-0.00152	0.00014	5e-05	0.00074
	723	-0.00177	-0.00128	-0.00085	-0.00064	0.00149	0.002	0.00251	0.00171
	722	-0.00041	-0.00038	0.00127	-0.00114	-0.00017	0.00271	-0.00023	0.00106
	721	-0.00037	2e-05	-0.00045	0.00039	0.0005	0.00342	0.00115	0.0012
	720	0.00115	0.001	-0.00052	0.00057	0.00124	0.00109	-0.00071	0.00204
	719	-0.00024	-0.0006	-0.00183	-0.0014	-0.00095	-0.00018	-0.00285	4e-05
	718	-0.00113	-0.00042	0.00088	0.00018	6e-05	0.00125	-0.00067	0.00196
	717	0.00013	-0.00052	0	0.00063	0.00119	0.00154	-0.00044	0.0005
	716	-0.00059	-0.00074	-0.00092	-0.00016	9e-05	0.0028	0.00095	0.00012
	715	-0.00224	-0.00075	-0.00087	-0.00062	-0.00246	0.00101	-0.00013	0.00039
	714	-0.00011	0.00092	0.00113	-0.00056	0.00099	0.00237	0.00098	0.00147
	713	-0.00136	-0.00085	0.00024	-0.00281	-0.00155	0.00097	0.00055	0.00042
	712	-0.00336	-0.00262	-0.00108	-0.00185	-0.00139	-0.00087	-0.00059	-0.00094
	711	0.00014	-0.00041	0.0013	0.00087	0.00063	0.00178	3e-05	0.00125
	710	-0.00023	-0.00207	-0.00076	-0.00132	-0.00134	0.00081	-0.00088	-0.00139
	709	-0.00154	0.0003	0.00016	0.00106	0.00064	0.00264	0.00047	0.00078
	708	-0.0023	-0.0007	-0.00044	-0.00096	-0.00083	0.0012	0.00038	2e-05
	707	-0.00115	0.0002	-0.00047	-0.00033	0.00024	0.00081	0.001	-0.0005
	706	0.00035	-0.00078	0.00019	-0.00023	0.00074	0.00076	0.00084	-0.00042
	705	-0.00101	-0.00141	-0.00126	-0.00154	4e-05	0.00131	0.00092	0.00125
	704	-0.00257	-0.00205	-0.00254	-0.00199	-0.0027	-0.00091	-0.00152	-0.00096
	703	-0.00191	-0.00152	-0.00174	-0.00053	-0.001	0.00165	0.00033	0.00059
	702	-0.00114	-0.00117	-0.00076	-0.00071	-0.00154	0.00155	-0.00011	-0.00015
	701	-0.00062	-0.00135	-0.00071	0.0004	-0.00062	0.00117	-7e-05	0.00034
	700	-0.00241	-0.00155	-0.0017	-0.00218	-0.00101	6e-05	-0.00072	-9e-05
	699	-0.00224	-0.00228	-0.00175	-0.00222	-0.00118	-0.00066	-0.00048	-0.00097
	698	-1e-05	-0.00158	-0.00116	-0.00039	0.00039	0.00108	0.00077	0.00048
	697	-0.00123	7e-05	-0.00054	-0.00068	-0.00036	0.00152	6e-05	0.00024
	696	-0.00261	-0.00152	-0.00114	-0.00142	-0.00181	-0.00026	-0.00024	-0.00069
	695	-0.00252	-0.00231	-0.00141	-0.00208	-0.00167	0.00017	-8e-05	0.00037
	694	-0.00119	-0.00137	0.00085	-0.00059	-0.00165	-0.00069	0.0007	-0.00086
	693	-0.00138	-0.00025	-0.00052	-0.00049	-0.00064	0.00023	-0.00022	0.00151
	692	-0.00098	-0.00018	0.00147	-0.00043	0.00035	0.00106	0.0003	0.00087
	691	-0.0007	0.00066	-3e-05	0.00032	-0.00017	0.00252	0.00113	0.00149
	690	0.00049	-0.00098	8e-05	-0.00061	0.00124	0.00172	0.00088	0.00033
	689	-0.00211	-0.00141	-0.00137	0.00013	-0.00139	-0.00032	0.0007	0.00133
	688	-0.00054	0.001	-0.00015	0.00028	0.0007	0.00067	0.0016	0.00097
	687	-0.0008	-0.0004	0.00018	0.0006	0.00156	0.00229	0.00176	0.00231
	686	-0.00243	-0.0008	-0.00124	-0.00074	-0.00079	0.00125	0.00192	0.00122
	685	-0.0003	-0.00129	-0.00064	-0.00197	-0.00042	0.0018	0.00088	0.00192
	684	-0.00096	-0.00076	-0.00205	-0.00097	-0.00067	0.00127	0.00103	0.00095
	683	-0.00069	0.00063	-0.00051	0.0003	7e-05	0.00095	0.00133	0.00089
	682	-0.0019	-3e-05	-0.00102	-3e-05	0.00035	0.00145	0.00069	0.00157
	681	-0.00136	0.0007	-0.00027	0.00093	0.00105	0.00194	0.00222	0.00208
	680	-0.00154	-0.00055	-0.00061	0.00075	9e-05	0.00178	0.00095	0.00258
	679	-0.00129	-0.00038	-0.00029	-0.00057	0.00018	0.00156	0.00266	0.00219
	678	-0.00111	-0.00034	0.00034	0.00113	0.00232	0.00269	0.00366	0.00347
	677	-0.00108	-0.00018	0.0001	0.00085	0.00204	0.00327	0.00426	0.00358
	676	-0.001	-0.00052	0.00016	0.00071	0.00228	0.0032	0.00407	0.00434
	675	-0.00053	0.00037	0.00095	0.00188	0.00259	0.00429	0.00569	0.00546
	674	-0.00108	0.00052	0.00222	0.00265	0.00327	0.0055	0.00618	0.00698
	673	0.00073	0.00285	0.00401	0.00479	0.00609	0.00848	0.00878	0.01005
	672	0.00024	0.00243	0.00322	0.00472	0.00682	0.00894	0.01093	0.01163
	671	0.00047	0.00166	0.00446	0.00478	0.00817	0.01087	0.01231	0.0142
	670	0.00096	0.00386	0.00521	0.00804	0.01016	0.01441	0.01631	0.01854
	669	0.00176	0.00501	0.00761	0.0096	0.01398	0.01852	0.01991	0.02366
	668	0.00196	0.00645	0.01063	0.01304	0.01699	0.02284	0.02648	0.02946
	667	0.00457	0.009	0.01326	0.01722	0.02354	0.02893	0.03335	0.03833
	666	0.00567	0.01097	0.01643	0.02167	0.02931	0.03741	0.04116	0.04877
	665	0.00851	0.01695	0.02185	0.0288	0.03639	0.04696	0.05331	0.06059
	664	0.00891	0.01888	0.02725	0.03427	0.04595	0.05698	0.0669	0.07625
	663	0.01275	0.02441	0.03564	0.04496	0.06036	0.07291	0.08419	0.09672
	662	0.0142	0.03009	0.04468	0.05656	0.07526	0.09197	0.10744	0.12247
	661	0.02028	0.0395	0.0581	0.07287	0.09615	0.11858	0.13694	0.15571
	660	0.0251	0.04962	0.07281	0.09014	0.12099	0.14772	0.17187	0.19503
	659	0.03116	0.06047	0.08898	0.11057	0.14799	0.1808	0.21015	0.23915
	658	0.03887	0.0744	0.11013	0.13568	0.18052	0.22013	0.25784	0.29214
	657	0.04914	0.09148	0.13409	0.16654	0.22159	0.27005	0.31512	0.35807
	656	0.05837	0.11	0.16212	0.20106	0.26569	0.32348	0.37648	0.4293
	655	0.06803	0.12873	0.18859	0.23498	0.3107	0.37856	0.44102	0.50227
	654	0.07989	0.14836	0.21715	0.2687	0.35607	0.43268	0.50436	0.57411
	653	0.08835	0.16317	0.24027	0.29894	0.39542	0.48046	0.55987	0.63884
	652	0.09408	0.17659	0.25958	0.32317	0.42657	0.51907	0.60462	0.6897
	651	0.09877	0.18383	0.27002	0.33506	0.44256	0.53877	0.62748	0.71602
	650	0.09665	0.18322	0.26871	0.33443	0.44153	0.53797	0.62572	0.71429
	649	0.09635	0.1776	0.26172	0.32447	0.42809	0.52129	0.60556	0.69216
	648	0.08755	0.16622	0.24252	0.30209	0.39692	0.4842	0.56428	0.64371
	647	0.07925	0.14952	0.21978	0.27296	0.35856	0.43657	0.50681	0.57969
	646	0.06827	0.131	0.19138	0.23881	0.3145	0.38268	0.44286	0.50829
	645	0.05916	0.11263	0.16467	0.20518	0.27106	0.32981	0.38446	0.43836
	644	0.04959	0.09635	0.14084	0.17529	0.23254	0.28322	0.32969	0.37595
	643	0.0447	0.08282	0.12136	0.14988	0.19984	0.24257	0.28165	0.32099
	642	0.03859	0.07061	0.10324	0.12768	0.16807	0.20534	0.23943	0.27286
	641	0.02954	0.05789	0.08555	0.10622	0.14076	0.17171	0.20114	0.22932
	640	0.02534	0.04934	0.07271	0.09091	0.1216	0.14702	0.17177	0.19671
	639	0.02214	0.04186	0.06345	0.078	0.10308	0.12716	0.1465	0.16875
	638	0.0203	0.03635	0.05444	0.06768	0.09015	0.10969	0.12889	0.1463
	637	0.01637	0.03051	0.04666	0.05742	0.07762	0.09452	0.10981	0.12477
	636	0.01192	0.02602	0.04022	0.04881	0.06359	0.08129	0.09402	0.10792
	635	0.00982	0.02161	0.03335	0.04114	0.05532	0.06765	0.08055	0.09059
	634	0.00981	0.01959	0.02908	0.03654	0.04793	0.05928	0.06931	0.07873
	633	0.00933	0.0189	0.02689	0.03207	0.04392	0.05307	0.06053	0.07038
	632	0.00794	0.0151	0.02254	0.02754	0.0356	0.04507	0.05268	0.0594
	631	0.00511	0.0126	0.0196	0.02464	0.03231	0.03882	0.04591	0.05233
	630	0.00418	0.01005	0.01517	0.02044	0.02682	0.03401	0.03833	0.04456
	629	0.00351	0.00929	0.01386	0.01848	0.02423	0.02894	0.03426	0.03943
	628	0.00433	0.00871	0.01312	0.01659	0.02251	0.02653	0.03128	0.03578
	627	0.00345	0.00722	0.01083	0.01537	0.02	0.02524	0.0293	0.03338
	626	0.00355	0.00731	0.01037	0.01312	0.01843	0.02328	0.0276	0.0311
	625	0.0024	0.00646	0.01038	0.01257	0.01709	0.02127	0.02493	0.02853
	624	0.00431	0.00685	0.01031	0.01332	0.01807	0.02175	0.02484	0.02776
	623	0.00203	0.00605	0.0087	0.01074	0.01683	0.01956	0.02407	0.02748
	622	0.00295	0.00712	0.00962	0.01275	0.01621	0.02055	0.02303	0.02654
	621	0.00252	0.00707	0.00978	0.01249	0.01586	0.01953	0.02369	0.02727
	620	0.00317	0.00714	0.0094	0.01199	0.01619	0.02026	0.02421	0.02778
	619	0.00107	0.00572	0.00972	0.01148	0.0159	0.02043	0.02438	0.0274
	618	0.00285	0.00721	0.0107	0.01315	0.01808	0.02254	0.02626	0.02983
	617	0.00243	0.00803	0.01108	0.01285	0.01804	0.02249	0.02719	0.03099
	616	0.00349	0.00717	0.01153	0.01473	0.02031	0.02467	0.0283	0.03382
	615	0.00357	0.00822	0.01307	0.01651	0.02183	0.0272	0.03257	0.03567
	614	0.0039	0.00937	0.01405	0.01773	0.02436	0.0289	0.03331	0.0393
	613	0.004	0.00964	0.01485	0.01926	0.02569	0.03138	0.03783	0.04224
	612	0.00594	0.01162	0.01681	0.02066	0.02811	0.03449	0.04071	0.04553
	611	0.00547	0.01185	0.01792	0.02199	0.0294	0.03801	0.04301	0.04982
	610	0.00642	0.01379	0.0195	0.02455	0.0332	0.03988	0.04654	0.05326
	609	0.00748	0.01431	0.0204	0.0266	0.03561	0.04314	0.05052	0.05839
	608	0.00851	0.01578	0.02309	0.02959	0.03977	0.04725	0.05498	0.06348
	607	0.00912	0.01674	0.02439	0.03236	0.04252	0.05245	0.06164	0.06965
	606	0.01041	0.01951	0.02846	0.03543	0.04706	0.0576	0.0671	0.07742
	605	0.01003	0.02021	0.03047	0.03791	0.05187	0.06272	0.07297	0.08362
	604	0.01166	0.02248	0.03309	0.04148	0.05587	0.0677	0.07852	0.09074
	603	0.01215	0.02489	0.03607	0.04445	0.05926	0.07352	0.0849	0.09714
	602	0.01316	0.02549	0.0382	0.04744	0.06361	0.07655	0.08981	0.10281
	601	0.01297	0.02777	0.04115	0.05119	0.06809	0.0821	0.09548	0.10982
	600	0.0157	0.02878	0.04223	0.05255	0.07065	0.08572	0.09907	0.11317
	599	0.01485	0.02899	0.04399	0.05392	0.0711	0.0876	0.1015	0.11672
	598	0.01517	0.02934	0.04453	0.054	0.07251	0.08881	0.10314	0.11841
	597	0.01544	0.02952	0.04353	0.05486	0.0728	0.08896	0.1039	0.11908
	596	0.01637	0.03035	0.04414	0.05524	0.07308	0.08846	0.1037	0.11846
	595	0.0148	0.02993	0.04251	0.05434	0.07173	0.08671	0.10112	0.11547
	594	0.01395	0.02736	0.04041	0.05038	0.06795	0.083	0.09634	0.11029
	593	0.01389	0.02585	0.03965	0.049	0.06415	0.07953	0.09192	0.10462
	592	0.01183	0.0242	0.03565	0.04484	0.06007	0.07262	0.0851	0.0977
	591	0.01082	0.02131	0.03302	0.04103	0.05481	0.06591	0.07721	0.0891
	590	0.01087	0.02026	0.03031	0.03775	0.04946	0.06099	0.07073	0.08097
	589	0.01048	0.01889	0.02736	0.03296	0.04501	0.05484	0.06422	0.07275
	588	0.00814	0.01641	0.02365	0.02891	0.03912	0.04705	0.05506	0.06347
	587	0.00705	0.01377	0.02051	0.02588	0.0345	0.04151	0.04841	0.05706
	586	0.0043	0.01088	0.01679	0.02109	0.0289	0.03422	0.0412	0.04872
	585	0.00466	0.01047	0.015	0.01909	0.02511	0.03155	0.03644	0.04205
	584	0.00484	0.0093	0.01343	0.01713	0.02336	0.02758	0.03335	0.03774
	583	0.00276	0.00854	0.01183	0.01534	0.02082	0.02561	0.02964	0.03481
	582	0.00279	0.00785	0.01047	0.01402	0.01865	0.02358	0.02801	0.03084
	581	0.00302	0.00671	0.00945	0.01229	0.01666	0.02052	0.02416	0.02805
	580	0.00224	0.00571	0.00882	0.01026	0.01574	0.01796	0.02191	0.02524
	579	0.00256	0.00507	0.00845	0.01068	0.01413	0.01725	0.02028	0.02338
	578	0.00226	0.00568	0.00874	0.00994	0.01358	0.01794	0.01995	0.02257
	577	0.00199	0.00443	0.00713	0.00944	0.01322	0.01676	0.01895	0.0229
	576	0.00258	0.00473	0.00757	0.01023	0.01337	0.01639	0.01922	0.02269
	575	0.00244	0.00503	0.00815	0.01026	0.01412	0.01672	0.01946	0.02271
	574	0.00243	0.00553	0.00757	0.01019	0.01385	0.01701	0.01988	0.02342
	573	0.00173	0.00506	0.00812	0.01023	0.01393	0.01752	0.02002	0.02267
	572	0.00227	0.00531	0.00875	0.01058	0.01433	0.01757	0.02077	0.02404
	571	0.00378	0.00756	0.00999	0.01257	0.01634	0.01977	0.0233	0.02629
	570	0.00303	0.00683	0.00996	0.01213	0.01659	0.02085	0.02375	0.02818
	569	0.00277	0.0078	0.0108	0.01295	0.01902	0.02354	0.02695	0.03017
	568	0.00385	0.00767	0.0123	0.01527	0.02035	0.0254	0.02898	0.03324
	567	0.00376	0.00865	0.01268	0.01589	0.0224	0.02662	0.03087	0.03513
	566	0.00451	0.00871	0.0132	0.01802	0.02271	0.02859	0.0333	0.03857
	565	0.00552	0.01054	0.01495	0.01937	0.02604	0.03231	0.03757	0.04259
	564	0.00538	0.01189	0.01722	0.02182	0.02847	0.03599	0.04149	0.04769
	563	0.00591	0.01227	0.01899	0.02365	0.03193	0.04001	0.04613	0.05313
	562	0.00787	0.0152	0.02195	0.02742	0.03715	0.04487	0.05314	0.0602
	561	0.0083	0.01649	0.02421	0.02998	0.04071	0.05001	0.05893	0.06636
	560	0.00897	0.01779	0.0273	0.03378	0.04527	0.056	0.06534	0.07489
	559	0.01048	0.02083	0.03041	0.03787	0.05152	0.06275	0.07346	0.08376
	558	0.01234	0.02509	0.03468	0.04331	0.05883	0.0711	0.08325	0.09458
	557	0.01288	0.02761	0.039	0.04904	0.06448	0.07929	0.09202	0.10524
	556	0.01521	0.02939	0.04298	0.05438	0.0718	0.08841	0.1024	0.11713
	555	0.01716	0.0324	0.04818	0.05932	0.07865	0.09637	0.11167	0.12775
	554	0.01883	0.03588	0.05223	0.06546	0.08662	0.10588	0.12326	0.14066
	553	0.0201	0.03895	0.05668	0.07083	0.09455	0.11493	0.13421	0.15311
	552	0.0218	0.04259	0.0611	0.07647	0.10142	0.1235	0.14295	0.16496
	551	0.02353	0.04443	0.06498	0.08131	0.10803	0.13178	0.15335	0.17516
	550	0.02466	0.04683	0.06881	0.08592	0.11374	0.1393	0.16197	0.18556
	549	0.02555	0.04926	0.07226	0.08986	0.11898	0.14567	0.17005	0.19345
	548	0.02632	0.05007	0.07465	0.09289	0.12404	0.15074	0.17563	0.20083
	547	0.02779	0.05214	0.07709	0.09548	0.12678	0.15463	0.18067	0.20586
	546	0.02819	0.05366	0.07825	0.09731	0.12916	0.15755	0.18368	0.21013
	545	0.02804	0.05423	0.07887	0.09833	0.13011	0.15906	0.1852	0.21137
	544	0.0283	0.0537	0.07818	0.09795	0.12959	0.15771	0.18361	0.21024
	543	0.02759	0.05307	0.07715	0.09606	0.12714	0.15465	0.18066	0.20614
	542	0.02683	0.05044	0.07464	0.09268	0.12307	0.14984	0.17477	0.19991
	541	0.02579	0.04844	0.07133	0.089	0.11754	0.14386	0.16738	0.19121
	540	0.02407	0.04568	0.06722	0.08412	0.11114	0.13568	0.15836	0.18112
	539	0.02289	0.0438	0.0637	0.07908	0.10489	0.12793	0.14898	0.17032
	538	0.02101	0.04061	0.05987	0.07416	0.0985	0.11984	0.13995	0.15966
	537	0.02018	0.03881	0.05678	0.07059	0.09411	0.11479	0.13333	0.15224
	536	0.019	0.0372	0.05437	0.06775	0.09035	0.11061	0.12856	0.14658
	535	0.01886	0.03691	0.05428	0.06729	0.08925	0.10869	0.12711	0.14554
	534	0.01958	0.03723	0.05523	0.06834	0.09076	0.11107	0.12884	0.14747
	533	0.01997	0.03853	0.0563	0.07062	0.09295	0.11383	0.13192	0.15135
	532	0.02124	0.04041	0.05871	0.07362	0.09779	0.11894	0.13828	0.1585
	531	0.02246	0.04282	0.06289	0.07805	0.10368	0.12667	0.14765	0.16899
	530	0.02419	0.04664	0.06847	0.08526	0.11276	0.13761	0.16027	0.18293
	529	0.02609	0.05017	0.07353	0.09146	0.12126	0.14804	0.17252	0.19703
	528	0.02838	0.05369	0.07853	0.09782	0.12991	0.15835	0.18445	0.21024
	527	0.0306	0.05782	0.08494	0.10552	0.13998	0.17063	0.1987	0.2269
	526	0.03303	0.06223	0.09103	0.11315	0.14986	0.18295	0.21313	0.24364
	525	0.03516	0.06679	0.09747	0.12147	0.16074	0.19513	0.22774	0.26
	524	0.03718	0.07007	0.10256	0.12716	0.1691	0.20566	0.23959	0.27429
	523	0.03862	0.07312	0.10734	0.13343	0.17645	0.2156	0.25112	0.28619
	522	0.03976	0.07585	0.11083	0.13771	0.1824	0.2223	0.25911	0.29631
	521	0.04083	0.0773	0.11351	0.14078	0.18624	0.22752	0.26495	0.30267
	520	0.0414	0.0787	0.11481	0.14229	0.18887	0.22968	0.26802	0.30621
	519	0.04078	0.07802	0.11447	0.14225	0.18825	0.23027	0.2679	0.30653
	518	0.04105	0.07845	0.11406	0.14246	0.18839	0.2299	0.26758	0.30542
	517	0.04103	0.07779	0.11313	0.14085	0.18659	0.22709	0.2653	0.30319
	516	0.04068	0.07683	0.11193	0.13947	0.18457	0.22468	0.26185	0.29933
	515	0.03915	0.07494	0.10912	0.1362	0.18033	0.22004	0.25612	0.29264
	514	0.03847	0.07314	0.10691	0.133	0.17671	0.21485	0.25048	0.28613
	513	0.03795	0.07163	0.10402	0.12959	0.17208	0.20984	0.24395	0.27926
	512	0.03573	0.06841	0.10068	0.12528	0.16569	0.20251	0.2362	0.2701
	511	0.03485	0.06704	0.097	0.12129	0.16034	0.1958	0.22806	0.26075
	510	0.03371	0.06433	0.0944	0.1168	0.15499	0.18945	0.22035	0.25169
	509	0.03299	0.06184	0.09039	0.11287	0.14938	0.18296	0.21237	0.24326
	508	0.03138	0.05958	0.08761	0.10852	0.1441	0.17553	0.20431	0.233
	507	0.03003	0.0567	0.08322	0.10331	0.13714	0.16719	0.19518	0.22257
	506	0.02842	0.05452	0.08019	0.09964	0.13099	0.16045	0.18669	0.21331
	505	0.02725	0.0518	0.07645	0.0941	0.12471	0.15219	0.17773	0.20335
	504	0.02609	0.04954	0.07275	0.09012	0.11953	0.1459	0.16955	0.19383
	503	0.02492	0.04727	0.0689	0.0853	0.11313	0.13819	0.1614	0.18469
	502	0.0218	0.04291	0.06344	0.07863	0.10509	0.12809	0.14938	0.17121
	501	0.02102	0.0413	0.0595	0.0743	0.0983	0.11969	0.13962	0.15974
	500	0.01907	0.03676	0.05463	0.0678	0.08945	0.10968	0.12806	0.14599
	499	0.0181	0.03443	0.05104	0.06264	0.08311	0.10179	0.11897	0.13576
	498	0.01656	0.03176	0.04625	0.05753	0.07664	0.09399	0.10906	0.12496
	497	0.01488	0.02935	0.04351	0.05361	0.0715	0.08701	0.10126	0.11597
	496	0.01411	0.02749	0.04021	0.04997	0.06659	0.08135	0.09479	0.10798
	495	0.01285	0.02512	0.03768	0.04679	0.06195	0.07621	0.08888	0.1017
	494	0.01257	0.02439	0.03582	0.04429	0.05929	0.07276	0.0848	0.09703
	493	0.01215	0.02366	0.03476	0.04302	0.05754	0.07049	0.08162	0.09375
	492	0.01185	0.02284	0.03379	0.04231	0.05588	0.06863	0.07958	0.09105
	491	0.01125	0.0225	0.03271	0.04116	0.05479	0.06728	0.07813	0.0898
	490	0.01101	0.02222	0.03243	0.04074	0.054	0.06597	0.07728	0.08834
	489	0.01127	0.02202	0.03229	0.04034	0.05356	0.06582	0.07672	0.08785
	488	0.0111	0.02168	0.03209	0.04008	0.05309	0.06529	0.07604	0.08694
	487	0.01101	0.02156	0.03195	0.03989	0.053	0.06502	0.07573	0.08666
	486	0.0108	0.02145	0.03171	0.03962	0.05265	0.06461	0.07538	0.08617
	485	0.01088	0.02147	0.03171	0.0396	0.0525	0.06441	0.07498	0.08598
	484	0.01091	0.02134	0.03156	0.03942	0.05224	0.06413	0.07469	0.08554
	483	0.01073	0.02124	0.03139	0.03923	0.0521	0.06386	0.07446	0.08508
	482	0.01075	0.02155	0.03106	0.03879	0.05161	0.06336	0.07388	0.08443
	481	0.01008	0.02084	0.03102	0.03869	0.05105	0.06297	0.07327	0.08414
	480	0.0106	0.02089	0.03082	0.03845	0.05053	0.06233	0.07277	0.08312
	479	0.01041	0.02069	0.02984	0.03791	0.05024	0.0618	0.0721	0.08267
	478	0.01033	0.02038	0.03005	0.03775	0.04953	0.06113	0.07113	0.08158
	477	0.01029	0.02027	0.03002	0.03754	0.04929	0.06064	0.0706	0.08072
	476	0.01018	0.02048	0.02954	0.0372	0.04858	0.05981	0.06975	0.07978
	475	0.00987	0.01974	0.02924	0.03631	0.04755	0.05891	0.06847	0.07842
	474	0.0097	0.01915	0.02813	0.03551	0.04709	0.05788	0.06733	0.07694
	473	0.00938	0.01927	0.02792	0.03521	0.04638	0.0572	0.06655	0.0755
	472	0.00967	0.01858	0.02712	0.03438	0.0453	0.05561	0.06538	0.07449
	471	0.00881	0.01819	0.02673	0.0338	0.04442	0.05494	0.064	0.07282
	470	0.00861	0.01778	0.02607	0.03279	0.04364	0.05348	0.06256	0.07152
	469	0.00875	0.01756	0.02576	0.03268	0.0429	0.05267	0.06106	0.06999
	468	0.00819	0.01699	0.02522	0.0313	0.04165	0.05145	0.05975	0.0681
	467	0.00806	0.01632	0.02418	0.0304	0.04036	0.05028	0.05822	0.06677
	466	0.008	0.01638	0.02382	0.03009	0.03972	0.04901	0.05696	0.06511
	465	0.00788	0.01553	0.02297	0.02951	0.03866	0.04778	0.05568	0.06331
	464	0.00754	0.01516	0.02251	0.02878	0.03775	0.0467	0.05406	0.06195
	463	0.0074	0.01494	0.022	0.02797	0.03665	0.04533	0.05285	0.06051
	462	0.00718	0.01468	0.02155	0.02732	0.03593	0.04427	0.05156	0.05899
	461	0.00699	0.01441	0.02113	0.02673	0.03521	0.04321	0.05053	0.05753
	460	0.00676	0.01414	0.0206	0.02614	0.03429	0.0423	0.04932	0.05638
	459	0.00673	0.01383	0.02033	0.02568	0.03371	0.0415	0.04827	0.05512
	458	0.00684	0.01383	0.02016	0.02553	0.03338	0.04117	0.0479	0.05459
	457	0.00645	0.01332	0.01933	0.02475	0.03228	0.04011	0.04631	0.05291
	456	0.00605	0.01319	0.01923	0.02458	0.03191	0.03956	0.04641	0.05248
	455	0.00638	0.01333	0.01936	0.02458	0.03239	0.03977	0.04606	0.05224
	454	0.00618	0.01339	0.01958	0.02458	0.03223	0.03953	0.04589	0.05233
	453	0.00687	0.01358	0.02023	0.02547	0.03294	0.04025	0.04661	0.05316
	452	0.00689	0.01386	0.02063	0.0259	0.0336	0.04091	0.04751	0.0541
	451	0.00712	0.01436	0.02151	0.02653	0.03471	0.04254	0.04939	0.05603
	450	0.00743	0.01524	0.02228	0.02801	0.03646	0.04453	0.05162	0.05869
	449	0.00802	0.01635	0.02378	0.02992	0.03899	0.04767	0.05515	0.06283
	448	0.0089	0.01779	0.02606	0.03259	0.04274	0.05199	0.06036	0.06853
	447	0.00992	0.01978	0.02876	0.03605	0.04705	0.0575	0.06661	0.07561
	446	0.01126	0.02221	0.03237	0.04049	0.05304	0.06476	0.07507	0.08544
	445	0.01325	0.02607	0.03811	0.04722	0.06206	0.07579	0.08756	0.09997
	444	0.01594	0.03098	0.04512	0.05615	0.07394	0.09012	0.10456	0.11899
	443	0.01993	0.03838	0.05572	0.06937	0.09154	0.1112	0.12916	0.1471
	442	0.0246	0.04722	0.06865	0.08537	0.11256	0.13707	0.15899	0.18108
	441	0.03024	0.0576	0.08379	0.10402	0.13738	0.16689	0.19399	0.22078
	440	0.03782	0.07172	0.10448	0.12966	0.17127	0.20806	0.24154	0.27511
	439	0.04925	0.09275	0.13501	0.16737	0.22109	0.2683	0.31184	0.35526
	438	0.06186	0.11711	0.17052	0.21134	0.27893	0.339	0.39344	0.44792
	437	0.07945	0.14916	0.21688	0.26879	0.35407	0.42937	0.49883	0.56722
	436	0.10019	0.18774	0.27299	0.33789	0.44536	0.53899	0.62584	0.71119
	435	0.12262	0.22957	0.33392	0.41291	0.5438	0.65856	0.76288	0.8677
	434	0.15047	0.28108	0.40911	0.506	0.66534	0.80472	0.93252	1.05841
	433	0.18424	0.34411	0.50018	0.6184	0.81267	0.98177	1.13613	1.2876
	432	0.22123	0.41214	0.5997	0.74116	0.97251	1.17403	1.35586	1.53202
	431	0.25905	0.48286	0.70333	0.868	1.1389	1.37133	1.58028	1.77811
	430	0.29363	0.54703	0.79628	0.98319	1.28743	1.54812	1.77756	1.98801
	429	0.32734	0.61009	0.88768	1.09473	1.42882	1.70786	1.94391	2.14971
	428	0.35866	0.66845	0.97255	1.19948	1.56202	1.85785	2.10005	2.29581
	427	0.38625	0.71978	1.0474	1.29072	1.67711	1.98516	2.22642	2.4083
	426	0.40861	0.76165	1.10839	1.36556	1.77034	2.08625	2.32237	2.49393
	425	0.42689	0.79571	1.15725	1.42518	1.84375	2.1623	2.39173	2.54726
	424	0.44235	0.8245	1.19888	1.47503	1.90292	2.22113	2.44232	2.58501
	423	0.4589	0.85515	1.24283	1.52748	1.96398	2.2794	2.48992	2.61811
	422	0.47584	0.88672	1.28796	1.58162	2.02727	2.34037	2.53645	2.6519
	421	0.49012	0.91294	1.32552	1.62678	2.07607	2.37945	2.56291	2.66471
	420	0.50175	0.93434	1.35547	1.66097	2.10896	2.40289	2.56859	2.66321
	419	0.50642	0.94307	1.36769	1.67428	2.12047	2.40556	2.56935	2.65381
	418	0.50374	0.93842	1.36034	1.66511	2.10942	2.39142	2.54967	2.64049
	417	0.49482	0.92121	1.3365	1.63635	2.07746	2.36704	2.52849	2.61994
	416	0.47904	0.89267	1.29549	1.58833	2.02379	2.32015	2.49645	2.59929
	415	0.46212	0.86094	1.25022	1.53407	1.96464	2.26569	2.45898	2.57503
	414	0.44487	0.82922	1.20563	1.48069	1.90475	2.21234	2.41711	2.54571
	413	0.431	0.80352	1.16859	1.43668	1.85192	2.16184	2.37598	2.51527
	412	0.4211	0.78508	1.14229	1.40558	1.81777	2.12784	2.34852	2.49937
	411	0.4147	0.77403	1.12582	1.38643	1.79619	2.11126	2.33719	2.49531
	410	0.41227	0.7687	1.11851	1.37733	1.78417	2.09495	2.3222	2.4815
	409	0.41124	0.76775	1.11668	1.37416	1.77753	2.08559	2.31038	2.46851
	408	0.41131	0.76745	1.11588	1.37341	1.77633	2.08356	2.30626	2.46425
	407	0.4101	0.76469	1.11293	1.37004	1.77377	2.0791	2.3079	2.46433
	406	0.40679	0.75887	1.1043	1.35996	1.76292	2.07457	2.30226	2.46879
	405	0.40001	0.74661	1.08715	1.33916	1.73822	2.05103	2.28457	2.45273
	404	0.38987	0.72726	1.05912	1.30506	1.69606	2.00538	2.24083	2.4175
	403	0.37432	0.69818	1.01644	1.25293	1.63029	1.9331	2.17031	2.35439
	402	0.35446	0.66113	0.96306	1.18767	1.5487	1.84357	2.08349	2.2806
	401	0.33297	0.62124	0.90592	1.11752	1.46044	1.74557	1.98489	2.18915
	400	0.30927	0.57686	0.84091	1.03926	1.36096	1.63244	1.86705	2.07768
	399	0.28354	0.52978	0.77317	0.95511	1.25427	1.51045	1.73607	1.94565
	398	0.25815	0.48276	0.7051	0.87143	1.14613	1.38483	1.59775	1.79846
	397	0.23344	0.43602	0.63657	0.78717	1.03717	1.25533	1.45311	1.64295
	396	0.2102	0.39355	0.57467	0.71199	0.93938	1.13838	1.32015	1.49763
	395	0.19233	0.36065	0.52729	0.65336	0.86326	1.04725	1.21657	1.38204
	394	0.17751	0.33313	0.48718	0.60368	0.79787	0.96875	1.12648	1.28096
	393	0.16294	0.30573	0.44731	0.55449	0.73318	0.89099	1.03681	1.18015
	392	0.15261	0.28635	0.41934	0.51965	0.6879	0.83634	0.9731	1.10875
	391	0.14372	0.27003	0.3953	0.49026	0.64881	0.78901	0.91852	1.04683
	390	0.13583	0.25535	0.37404	0.46428	0.61413	0.74702	0.86988	0.99151
	389	0.13002	0.24456	0.3585	0.44441	0.58834	0.71565	0.83319	0.95047
	388	0.12528	0.23551	0.34523	0.42818	0.56687	0.68979	0.80345	0.91624
	387	0.12067	0.22722	0.33337	0.41309	0.54705	0.66548	0.77551	0.88467
	386	0.11657	0.21975	0.3219	0.39926	0.52873	0.64322	0.74964	0.8555
	385	0.11233	0.212	0.31079	0.38565	0.51016	0.62138	0.72394	0.82552
	384	0.1092	0.20549	0.3011	0.37356	0.4941	0.6015	0.70119	0.7996
	383	0.10583	0.19881	0.29165	0.36178	0.47931	0.58327	0.68	0.77557
	382	0.10219	0.1923	0.28239	0.35011	0.46334	0.56409	0.65777	0.75019
	381	0.09903	0.18622	0.27363	0.3389	0.44874	0.54632	0.63689	0.72682
	380	0.09648	0.18113	0.26621	0.33005	0.43749	0.5325	0.62081	0.70833
	379	0.09402	0.17764	0.26078	0.32354	0.42863	0.52201	0.60886	0.69463
	378	0.09327	0.17606	0.25844	0.32064	0.42477	0.51717	0.60293	0.68826
	377	0.09306	0.17574	0.25754	0.3196	0.42365	0.51563	0.60125	0.68654
	376	0.09336	0.17642	0.25876	0.32114	0.42493	0.51797	0.60365	0.68901
	375	0.0944	0.17836	0.26145	0.3243	0.42941	0.52304	0.60962	0.69576
	374	0.09611	0.18075	0.26514	0.32949	0.43574	0.53045	0.61814	0.70539
	373	0.09757	0.18443	0.26994	0.33478	0.44298	0.53925	0.62892	0.71761
	372	0.099	0.18676	0.27348	0.33941	0.44932	0.54686	0.63761	0.72751
	371	0.10023	0.18809	0.27571	0.34243	0.45355	0.55178	0.64292	0.73371
	370	0.0997	0.18859	0.27604	0.34282	0.45424	0.5523	0.64419	0.73487
	369	0.09903	0.18662	0.27449	0.34045	0.451	0.54872	0.63991	0.73039
	368	0.09773	0.18425	0.27044	0.3352	0.44427	0.54068	0.63003	0.7191
	367	0.09532	0.18011	0.26406	0.32761	0.43364	0.52792	0.61593	0.70299
	366	0.09261	0.1747	0.25651	0.31825	0.42153	0.51337	0.59843	0.68286
	365	0.08906	0.16825	0.24768	0.30703	0.40664	0.49506	0.57706	0.65867
	364	0.08529	0.16095	0.23662	0.2941	0.38913	0.47378	0.55228	0.63066
	363	0.08114	0.15319	0.22526	0.27954	0.37029	0.45107	0.52578	0.60033
	362	0.0775	0.1465	0.21523	0.26713	0.35406	0.43128	0.50288	0.57409
	361	0.07398	0.14005	0.20604	0.25574	0.33882	0.41282	0.48144	0.54951
	360	0.07035	0.13344	0.19629	0.24372	0.323	0.39362	0.45894	0.52416
	359	0.06694	0.12704	0.18686	0.23211	0.30761	0.37493	0.43719	0.49906
	358	0.06378	0.12118	0.17828	0.22155	0.29355	0.35783	0.41733	0.47656
	357	0.0616	0.11713	0.17232	0.21411	0.28374	0.34583	0.40334	0.46061
	356	0.05948	0.11308	0.16641	0.20671	0.2741	0.33418	0.3898	0.44518
	355	0.05774	0.10995	0.16182	0.20106	0.26661	0.32496	0.37904	0.43289
	354	0.05641	0.10747	0.1583	0.19675	0.26085	0.31807	0.37095	0.4237
	353	0.05569	0.10557	0.1553	0.1929	0.2558	0.31197	0.36411	0.41619
	352	0.05434	0.10344	0.1525	0.18889	0.25121	0.3058	0.35683	0.40738
	351	0.05298	0.10104	0.14894	0.18526	0.24564	0.29971	0.34964	0.39961
	350	0.05184	0.0989	0.14597	0.18131	0.24052	0.29332	0.34243	0.39087
	349	0.05098	0.09705	0.143	0.17776	0.23555	0.28705	0.33522	0.38273
	348	0.0494	0.0943	0.13931	0.17313	0.22938	0.2801	0.32667	0.37308
	347	0.04808	0.09184	0.13522	0.16841	0.22312	0.27199	0.31735	0.36246
	346	0.04637	0.08864	0.13083	0.16278	0.2158	0.2633	0.30738	0.35102
	345	0.04491	0.08583	0.12676	0.15776	0.2093	0.25532	0.29797	0.34053
	344	0.04315	0.08306	0.12236	0.15246	0.20245	0.24708	0.28868	0.32941
	343	0.04184	0.08026	0.11845	0.14769	0.19605	0.23918	0.2789	0.31907
	342	0.04062	0.0781	0.11548	0.14318	0.18998	0.23194	0.27079	0.30911
	341	0.03971	0.076	0.11193	0.13927	0.18507	0.22544	0.26326	0.30071
	340	0.03828	0.07336	0.10852	0.13509	0.17888	0.2184	0.25508	0.29116
	339	0.03695	0.0712	0.10513	0.1313	0.174	0.21207	0.24794	0.28359
	338	0.03573	0.06891	0.10237	0.12709	0.16927	0.20694	0.24131	0.27582
	337	0.03506	0.06778	0.1004	0.12488	0.16561	0.20212	0.23654	0.27008
	336	0.03417	0.06622	0.09818	0.12194	0.16213	0.19835	0.23108	0.26442
	335	0.03351	0.06502	0.0959	0.11967	0.15894	0.19435	0.22663	0.25935
	334	0.03316	0.06385	0.09467	0.118	0.15668	0.19148	0.22352	0.25545
	333	0.03255	0.06317	0.09326	0.11629	0.154	0.18863	0.21987	0.25185
	332	0.03234	0.06214	0.09186	0.11472	0.15219	0.18579	0.2171	0.24789
	331	0.03153	0.06124	0.09057	0.11266	0.15014	0.18338	0.21415	0.24487
	330	0.03127	0.06053	0.08957	0.11152	0.14818	0.18095	0.2114	0.24162
	329	0.03064	0.05962	0.08815	0.10968	0.14578	0.178	0.2082	0.23791
	328	0.03026	0.05857	0.08676	0.10807	0.14349	0.17547	0.20486	0.23418
	327	0.02976	0.05765	0.08526	0.10643	0.14121	0.17246	0.20144	0.23023
	326	0.02924	0.05664	0.08388	0.10459	0.13873	0.16975	0.1982	0.22648
	325	0.0287	0.05585	0.08275	0.103	0.1368	0.16737	0.19531	0.22326
	324	0.02839	0.05523	0.08177	0.10201	0.13538	0.16561	0.19343	0.22095
	323	0.02831	0.05493	0.08141	0.10151	0.13472	0.16466	0.19232	0.21982
	322	0.02837	0.05501	0.08146	0.10155	0.13483	0.16489	0.19248	0.22007
	321	0.02873	0.0558	0.08251	0.10287	0.1366	0.16697	0.195	0.22285
	320	0.02942	0.05691	0.08435	0.10523	0.13959	0.17073	0.19917	0.22763
	319	0.03028	0.0587	0.08686	0.10824	0.14364	0.17561	0.20506	0.23433
	318	0.03154	0.06114	0.09036	0.11262	0.14944	0.18254	0.21325	0.24362
	317	0.03346	0.06454	0.09553	0.11896	0.15772	0.19285	0.22494	0.25707
	316	0.03556	0.06834	0.10116	0.12596	0.16707	0.20404	0.23809	0.27212
	315	0.03744	0.07191	0.10621	0.13223	0.17535	0.2142	0.25	0.28564
	314	0.03911	0.07522	0.11132	0.13856	0.18357	0.22427	0.26183	0.29918
	313	0.0409	0.07857	0.11607	0.14439	0.19146	0.23374	0.27295	0.31191
	312	0.04239	0.08121	0.1201	0.14941	0.19802	0.24186	0.28246	0.32263
	311	0.04344	0.08314	0.12294	0.15306	0.20287	0.24773	0.2892	0.33032
	310	0.04405	0.08436	0.12476	0.1552	0.20562	0.2513	0.29343	0.33504
	309	0.04426	0.08473	0.12532	0.15598	0.20687	0.25273	0.29505	0.33685
	308	0.04423	0.08484	0.12549	0.15611	0.2069	0.25297	0.29528	0.33712
	307	0.04419	0.08456	0.12517	0.15579	0.20648	0.25236	0.29473	0.33627
	306	0.04406	0.08424	0.12474	0.15529	0.20581	0.2515	0.29374	0.33533
	305	0.04383	0.08387	0.12428	0.15477	0.20511	0.25067	0.29287	0.33415
	304	0.0438	0.08384	0.12418	0.15456	0.20472	0.25041	0.29245	0.33373
	303	0.04381	0.08375	0.12409	0.1546	0.20476	0.2503	0.29251	0.33369
	302	0.04384	0.08384	0.1242	0.15474	0.20504	0.25075	0.29285	0.33418
	301	0.04394	0.08398	0.12463	0.15533	0.2057	0.2516	0.29386	0.3353
	300	0.04435	0.08449	0.12545	0.15627	0.20697	0.25323	0.29568	0.33738

[truncated: 56 more sheets: Supplementary Figure 4, Supplementary Figure 5, Supplementary Figure 6, Supplementary Figure 7, Supplementary Figure 8, Supplementary Figure 9, Supplementary Figure 10, Supplementary Figure 11, Supplementary Figure 12, Supplementary Figure 13, Supplementary Figure 14, Supplementary Figure 15, Supplementary Figure 16, Supplementary Figure 17, Supplementary Figure 18, Supplementary Figure 19, Supplementary Figure 20, Supplementary Figure 21, Supplementary Figure 22, Supplementary Figure 23 …]
